# Supplementary material for: Genetic diversity structure of western-type carrots
Source: BMC Plant Biol. 2021 Apr 26;21:200. doi: 10.1186/s12870-021-02980-0 (PMC8077844; doi:10.1186/s12870-021-02980-0)
Supplement: Supplementary file 2 — Additional file 2: Table S1. DcS-ILP panel summary statistics for the analysed collection of carrot cultivars. [file 12870_2021_2980_MOESM2_ESM.xlsx]

## Sheet: Table_S1
Table S1. DcS-ILP panel summary statistics for the analysed collection of carrot cultivars
Grand Mean and SE over Loci and Populations
		Na	Ne	Ho	He
Total	Mean	1.67563	1.41055	0.252569	0.239002
	SE	0.00580302	0.0044807	0.00296364	0.00231283
Mean and SE over Loci for each Population
Population		Na	Ne	Ho	He
AM1	Mean	1.43011	1.29748	0.178495	0.167823
	SE	0.0516168	0.0405356	0.0262642	0.0215816
AM2	Mean	1.65591	1.37176	0.257527	0.221976
	SE	0.0495294	0.0374071	0.0266238	0.0198438
AM3	Mean	1.62366	1.40072	0.252151	0.229449
	SE	0.0549427	0.0408494	0.0288261	0.0214387
AM4	Mean	1.67742	1.40971	0.278495	0.239973
	SE	0.0510783	0.038828	0.0266397	0.0203479
AM5	Mean	1.5914	1.3481	0.243011	0.204516
	SE	0.0512503	0.0388845	0.0281666	0.0205241
AM6	Mean	1.66667	1.43583	0.262366	0.249892
	SE	0.0491473	0.0403097	0.0271747	0.0210381
AM7	Mean	1.63441	1.41099	0.279032	0.240309
	SE	0.0502098	0.0383096	0.0286064	0.0206903
AM8	Mean	1.67742	1.45971	0.292473	0.260645
	SE	0.0510783	0.0410496	0.0281184	0.0213005
AU1	Mean	1.66667	1.43706	0.252688	0.24736
	SE	0.0514705	0.0425757	0.0263748	0.0213345
AU2	Mean	1.54839	1.364	0.237097	0.208481
	SE	0.0540897	0.0404852	0.0294577	0.0216455
AU3	Mean	1.5914	1.37739	0.230108	0.209994
	SE	0.0556246	0.0448737	0.028676	0.0219233
AU4	Mean	1.8172	1.48004	0.304839	0.280954
	SE	0.0457299	0.0380626	0.0259471	0.0187997
AU5	Mean	1.82796	1.53278	0.311828	0.303441
	SE	0.0422145	0.039029	0.0251154	0.0191562
AU6	Mean	1.7957	1.48258	0.305376	0.278495
	SE	0.0472704	0.0395458	0.0282895	0.0195514
AU7	Mean	1.77419	1.4622	0.267204	0.274288
	SE	0.0435912	0.03633	0.0243246	0.018657
AU8	Mean	1.78495	1.49992	0.293548	0.287957
	SE	0.0479828	0.0388363	0.0257113	0.0194832
AU9	Mean	1.72043	1.44995	0.245699	0.259099
	SE	0.0515437	0.0402935	0.0254765	0.0204587
BN1	Mean	1.65591	1.37104	0.249462	0.223441
	SE	0.0518355	0.0362806	0.025703	0.0196881
BE1	Mean	1.66667	1.39126	0.256989	0.225995
	SE	0.0536933	0.0406989	0.0292155	0.0208354
BE2	Mean	1.72043	1.47547	0.312186	0.27175
	SE	0.0467894	0.0400393	0.027472	0.020528
BE3	Mean	1.67742	1.42574	0.255914	0.245766
	SE	0.0510783	0.040884	0.0258318	0.020648
BE4	Mean	1.70968	1.39475	0.252688	0.238656
	SE	0.0473235	0.0359893	0.023764	0.0190324
BE5	Mean	1.72043	1.43157	0.226882	0.248145
	SE	0.0515437	0.041554	0.0245049	0.0204768
BE6	Mean	1.87097	1.53951	0.346237	0.312473
	SE	0.0381485	0.036418	0.0266818	0.0177482
BE7	Mean	1.90323	1.55742	0.332796	0.322836
	SE	0.0344071	0.0358905	0.0240346	0.0168984
CH1	Mean	1.43011	1.25191	0.141935	0.152419
	SE	0.0516168	0.0343649	0.0223828	0.0195415
CH2	Mean	1.65591	1.41751	0.225806	0.241075
	SE	0.0518355	0.039923	0.0266969	0.0209395
CH3	Mean	1.41935	1.24332	0.156989	0.145161
	SE	0.0514461	0.0353652	0.0271524	0.0195458
CH4	Mean	1.53763	1.33363	0.189247	0.199892
	SE	0.0562984	0.0417305	0.0250974	0.0211709
CH5	Mean	1.58065	1.3774	0.213441	0.214987
	SE	0.0536699	0.0414009	0.0238472	0.0216537
CH6	Mean	1.78495	1.48218	0.284409	0.276546
	SE	0.0479828	0.0406821	0.0268754	0.0198352
CH7	Mean	1.60215	1.36444	0.232258	0.213925
	SE	0.0510291	0.0386621	0.0258181	0.0206617
CH8	Mean	1.72043	1.43579	0.286022	0.256989
	SE	0.0467894	0.0376254	0.0260179	0.0196318
CH9	Mean	1.63441	1.37911	0.245161	0.219403
	SE	0.0546675	0.0407906	0.0272005	0.0208602
DA1	Mean	1.72043	1.43313	0.248387	0.250914
	SE	0.0515437	0.0404355	0.0238633	0.0202669
DA2	Mean	1.67742	1.40352	0.272581	0.236492
	SE	0.0510783	0.0389625	0.0275257	0.0203106
DA3	Mean	1.80645	1.45497	0.273118	0.269247
	SE	0.04652	0.03722	0.0244213	0.0187988
DA4	Mean	1.63441	1.41832	0.283333	0.241169
	SE	0.0502098	0.0397399	0.0278089	0.0211238
DA5	Mean	1.73118	1.47545	0.266129	0.267621
	SE	0.0510291	0.042071	0.0281414	0.0211303
DA6	Mean	1.56989	1.36837	0.246774	0.211922
	SE	0.0516168	0.0402695	0.0283755	0.0213966
DA7	Mean	1.76344	1.46917	0.305914	0.267836
	SE	0.0538335	0.0409476	0.0290878	0.020504
DA8	Mean	1.70968	1.40157	0.194086	0.238481
	SE	0.0520291	0.0379664	0.0215115	0.0196779
PA1	Mean	1.67742	1.40823	0.24086	0.243011
	SE	0.0487365	0.0367516	0.0251334	0.0198167
PA2	Mean	1.67742	1.38646	0.236559	0.230538
	SE	0.0510783	0.037311	0.0261163	0.0197923
PA3	Mean	1.58065	1.3159	0.187097	0.186613
	SE	0.0536699	0.0390801	0.0242333	0.0200256
PA4	Mean	1.72043	1.4123	0.258781	0.237897
	SE	0.0515437	0.0411251	0.0254378	0.0204935
PA5	Mean	1.7957	1.44113	0.292473	0.265161
	SE	0.0472704	0.0353822	0.0255027	0.0184432
PA6	Mean	1.63441	1.35448	0.232796	0.213642
	SE	0.052486	0.0367647	0.0245161	0.0196597
PA7	Mean	1.68817	1.43226	0.296237	0.248911
	SE	0.0482961	0.0402581	0.0283593	0.0207282
FL1	Mean	1.56989	1.29698	0.189785	0.179449
	SE	0.0538335	0.0373516	0.0233697	0.0193022
GU1	Mean	1.73118	1.43135	0.280645	0.25371
	SE	0.0486849	0.0384583	0.0258677	0.0196829
GU2	Mean	1.53763	1.29063	0.17043	0.177083
	SE	0.0519807	0.0353351	0.0222643	0.0194001
GU3	Mean	1.73118	1.43099	0.274731	0.256815
	SE	0.0510291	0.0361483	0.0257952	0.0194148
GU4	Mean	1.70968	1.43858	0.265054	0.253535
	SE	0.0520291	0.0396956	0.0266769	0.020554
GU5	Mean	1.70968	1.38889	0.260215	0.234839
	SE	0.049732	0.0363299	0.0260874	0.0191275
IM1	Mean	1.70968	1.3901	0.24086	0.235699
	SE	0.0473235	0.0362839	0.0237958	0.0190515
IM2	Mean	1.75269	1.49771	0.27043	0.286922
	SE	0.0449817	0.037994	0.0242493	0.0197418
IM3	Mean	1.7957	1.47384	0.298387	0.276492
	SE	0.0472704	0.0383203	0.0261086	0.0192023
IM4	Mean	1.70968	1.45008	0.276882	0.259234
	SE	0.049732	0.0398883	0.0258172	0.0205383
IM5	Mean	1.72043	1.40033	0.245699	0.240632
	SE	0.0467894	0.0368081	0.0233083	0.0190728
LC1	Mean	1.30108	1.18597	0.11828	0.114624
	SE	0.0502098	0.0367474	0.0229308	0.0189612
LO1	Mean	1.73118	1.42651	0.268817	0.246526
	SE	0.0554209	0.0413081	0.025889	0.0203649
PA8	Mean	1.62366	1.38302	0.252151	0.220524
	SE	0.0527725	0.0411384	0.027836	0.0210463
NA1	Mean	1.73118	1.43514	0.262366	0.256774
	SE	0.0486849	0.0377677	0.0246487	0.0195611
NA2	Mean	1.6129	1.36056	0.23871	0.212823
	SE	0.0530339	0.038329	0.0275958	0.0204428
NA3	Mean	1.60215	1.38857	0.217742	0.220632
	SE	0.0532703	0.0423871	0.0255222	0.0215254
NA4	Mean	1.72043	1.39738	0.243011	0.238495
	SE	0.0467894	0.0369305	0.0211518	0.0191894
NA5	Mean	1.73118	1.44138	0.268817	0.257204
	SE	0.0510291	0.0387537	0.0267439	0.0201226
NA6	Mean	1.58065	1.33927	0.223656	0.198441
	SE	0.0558051	0.0390174	0.0273241	0.0207683
NA7	Mean	1.69892	1.42315	0.260215	0.245161
	SE	0.052486	0.0399739	0.0255441	0.0205577
NA8	Mean	1.72043	1.48324	0.293011	0.27461
	SE	0.049224	0.0405892	0.0279374	0.0207036
NA9	Mean	1.76344	1.44699	0.2681	0.262861
	SE	0.0468699	0.0385633	0.0245256	0.0192585
SV1	Mean	1.82796	1.48509	0.244086	0.277763
	SE	0.0474296	0.0421018	0.0222198	0.0193995
SV2	Mean	1.69892	1.44109	0.249462	0.251989
	SE	0.052486	0.0411829	0.0224376	0.0209477
FO1	Mean	1.64516	1.3663	0.237097	0.219288
	SE	0.0521738	0.0375514	0.0260688	0.0198
FO2	Mean	1.56989	1.37606	0.241935	0.20871
	SE	0.0559625	0.0446716	0.0310455	0.022149
FO3	Mean	1.63441	1.43046	0.264516	0.240161
	SE	0.0546675	0.0436784	0.0269904	0.0220814
FO4	Mean	1.66667	1.45557	0.239785	0.257608
	SE	0.0514705	0.0412342	0.0223078	0.021512
Na - number of alleles; Ne - numbers of effective alleles; Ho - observed heterozygosity; He - expected heterozygosity
