# Supplementary material for: Genetic diversity structure of western-type carrots
Source: BMC Plant Biol. 2021 Apr 26;21:200. doi: 10.1186/s12870-021-02980-0 (PMC8077844; doi:10.1186/s12870-021-02980-0)
Supplement: Supplementary file 3 — Additional file 3: Table S2. SNP panel summary statistics for the analysed collection of carrot cultivars. [file 12870_2021_2980_MOESM3_ESM.xlsx]

## Sheet: Table_S2
Table S2. SNP panel summary statistics for the analysed collection of carrot cultivars
Grand Mean and SE over Loci and Populations
		Na	Ne	Ho	He
Total	Mean	1.78347	1.51194	0.323182	0.294637
	SE	0.00113689	0.00113689	0.00113689	0.00113689
Mean and SE over Loci for each Population
Population		Na	Ne	Ho	He
AM1	Mean	1.51699	1.33116	0.218869	0.192026
	SE	0.0103192	0.00780659	0.00573186	0.00418955
AM2	Mean	1.7311	1.46895	0.31952	0.271737
	SE	0.0091406	0.00762706	0.00564005	0.00394978
AM3	Mean	1.78547	1.50137	0.291454	0.290151
	SE	0.00846246	0.00748938	0.00501987	0.00379413
AM4	Mean	1.81988	1.53598	0.351296	0.308866
	SE	0.00792217	0.00729723	0.00541379	0.00365119
AM5	Mean	1.85981	1.56238	0.340824	0.323109
	SE	0.00715723	0.0071461	0.00510201	0.0034868
AM6	Mean	1.71028	1.46905	0.290031	0.268112
	SE	0.00935175	0.00792549	0.00548049	0.00408758
AM7	Mean	1.81606	1.51635	0.373018	0.299138
	SE	0.00798712	0.00736902	0.00599731	0.00368194
AM8	Mean	1.84155	1.5291	0.340017	0.308294
	SE	0.00752799	0.00709582	0.00512105	0.00352049
AU1	Mean	1.75404	1.49376	0.304857	0.283612
	SE	0.00887812	0.00769242	0.00543408	0.0039339
AU2	Mean	1.63254	1.43027	0.308879	0.245068
	SE	0.00993889	0.00807547	0.00617632	0.00424974
AU3	Mean	1.60025	1.41399	0.258935	0.235376
	SE	0.0100983	0.00811408	0.00551995	0.00430087
AU4	Mean	1.86364	1.57167	0.372784	0.328347
	SE	0.00707463	0.00701206	0.00524637	0.00343446
AU5	Mean	1.87553	1.57043	0.330501	0.329646
	SE	0.00680543	0.00683781	0.00492254	0.00334102
AU6	Mean	1.8356	1.54028	0.340017	0.312281
	SE	0.00764082	0.00717861	0.00529824	0.00357374
AU7	Mean	1.85939	1.57144	0.338636	0.328509
	SE	0.00716629	0.00696964	0.00527994	0.00343182
AU8	Mean	1.78675	1.51702	0.333624	0.297091
	SE	0.00844413	0.00751453	0.00549825	0.00381269
AU9	Mean	1.79099	1.50701	0.304949	0.292979
	SE	0.00838214	0.00748469	0.00509533	0.00378166
BN1	Mean	1.68352	1.4434	0.282002	0.255688
	SE	0.00958824	0.00783888	0.00550307	0.00408911
BE1	Mean	1.79099	1.49596	0.309509	0.288478
	SE	0.00838214	0.00741655	0.00526602	0.00375459
BE2	Mean	1.76466	1.49795	0.324519	0.287145
	SE	0.00874528	0.00756362	0.00537879	0.00387268
BE3	Mean	1.75956	1.49293	0.318713	0.28334
	SE	0.00880997	0.00769198	0.00561588	0.0039224
BE4	Mean	1.7672	1.48374	0.279637	0.281065
	SE	0.00871228	0.00751434	0.00497375	0.00383662
BE5	Mean	1.79907	1.48626	0.287419	0.285817
	SE	0.00826052	0.00725016	0.00517042	0.00366981
BE6	Mean	1.88233	1.58578	0.37226	0.336578
	SE	0.00664264	0.00681125	0.00505645	0.00330952
BE7	Mean	1.87086	1.58252	0.37432	0.333235
	SE	0.00691347	0.00700064	0.00535736	0.003411
CH1	Mean	1.65081	1.42957	0.257597	0.245208
	SE	0.00982761	0.00808517	0.00530973	0.00420786
CH2	Mean	1.80544	1.52596	0.33065	0.30302
	SE	0.00816083	0.00738715	0.00522576	0.00372115
CH3	Mean	1.52676	1.35621	0.242141	0.202459
	SE	0.0102929	0.00812647	0.00610066	0.00431435
CH4	Mean	1.63934	1.40811	0.250297	0.236568
	SE	0.0098993	0.00782533	0.00542774	0.00412999
CH5	Mean	1.7825	1.49551	0.325035	0.286624
	SE	0.00850477	0.00756527	0.00538224	0.0038192
CH6	Mean	1.89167	1.60365	0.390251	0.34456
	SE	0.00640706	0.00678841	0.00520373	0.00326139
CH7	Mean	1.74129	1.48924	0.302846	0.280266
	SE	0.00902795	0.00776789	0.00540402	0.00398906
CH8	Mean	1.75743	1.47502	0.300255	0.275759
	SE	0.00883642	0.0076063	0.00536055	0.00387804
CH9	Mean	1.62362	1.42312	0.270667	0.242448
	SE	0.0100597	0.00811983	0.00581334	0.00424865
DA1	Mean	1.78972	1.51367	0.334997	0.296113
	SE	0.00840088	0.00747972	0.00589408	0.00378352
DA2	Mean	1.8938	1.57613	0.359367	0.333367
	SE	0.00635149	0.00675972	0.00493397	0.00324879
DA3	Mean	1.90229	1.60747	0.379836	0.346588
	SE	0.00612102	0.00677695	0.00509821	0.0032172
DA4	Mean	1.86109	1.56925	0.36205	0.327167
	SE	0.0071299	0.00702135	0.00521946	0.0034439
DA5	Mean	1.87043	1.59791	0.383857	0.339584
	SE	0.00692315	0.00700605	0.00517357	0.00341537
DA6	Mean	1.77145	1.51093	0.317856	0.29192
	SE	0.00865629	0.00771943	0.00540829	0.00390651
DA7	Mean	1.88828	1.59081	0.393946	0.33906
	SE	0.00649438	0.00680015	0.00512583	0.00327755
DA8	Mean	1.86958	1.57688	0.31552	0.331335
	SE	0.00694242	0.00694227	0.00472363	0.00339403
PA1	Mean	1.76466	1.48695	0.289769	0.282181
	SE	0.00874528	0.00755582	0.00494621	0.00385352
PA2	Mean	1.84962	1.55012	0.357073	0.316973
	SE	0.00736884	0.00720048	0.00534605	0.00353313
PA3	Mean	1.77188	1.46278	0.29372	0.271215
	SE	0.00865062	0.00751377	0.00519685	0.00380054
PA4	Mean	1.78675	1.50305	0.314436	0.290792
	SE	0.00844413	0.00750793	0.00517782	0.00379763
PA5	Mean	1.85684	1.55858	0.364762	0.321672
	SE	0.00722022	0.00710917	0.00521804	0.00348501
PA6	Mean	1.79482	1.50979	0.335641	0.295054
	SE	0.00832517	0.0074132	0.00537165	0.00375095
PA7	Mean	1.87001	1.5687	0.377138	0.327634
	SE	0.00693279	0.00697075	0.0052529	0.00340069
FL1	Mean	1.7294	1.46495	0.29423	0.269178
	SE	0.00915878	0.00768758	0.00557191	0.0039653
GU1	Mean	1.86151	1.57321	0.35	0.32831
	SE	0.00712074	0.00707898	0.00508901	0.00346709
GU2	Mean	1.74724	1.4745	0.278795	0.275102
	SE	0.0089593	0.00760616	0.00492938	0.00390929
GU3	Mean	1.91291	1.61145	0.386406	0.349722
	SE	0.0058127	0.00662821	0.00510755	0.00312917
GU4	Mean	1.86364	1.58355	0.37888	0.332809
	SE	0.00707463	0.00708192	0.00527194	0.00345596
GU5	Mean	1.81903	1.55177	0.345851	0.314656
	SE	0.00793672	0.00741654	0.00527599	0.00370117
IM1	Mean	1.76975	1.48774	0.319754	0.282711
	SE	0.00867883	0.00754139	0.00537134	0.00384556
IM2	Mean	1.84494	1.56632	0.361597	0.322959
	SE	0.00746185	0.00727934	0.00527745	0.0035904
IM3	Mean	1.81946	1.53666	0.330692	0.308458
	SE	0.00792945	0.00736557	0.00523057	0.00367919
IM4	Mean	1.79142	1.51946	0.344308	0.298608
	SE	0.00837587	0.00750131	0.00563298	0.00378877
IM5	Mean	1.839	1.54695	0.346021	0.31434
	SE	0.0075768	0.00729103	0.00538154	0.00359958
LC1	Mean	1.45072	1.30533	0.206223	0.174119
	SE	0.010275	0.00793063	0.00579308	0.00425105
LO1	Mean	1.81308	1.54249	0.344024	0.310511
	SE	0.00803674	0.00739746	0.0053298	0.00371199
PA8	Mean	1.73025	1.47188	0.305933	0.272294
	SE	0.00914971	0.00771695	0.00550009	0.00397693
NA1	Mean	1.8989	1.58429	0.35451	0.337832
	SE	0.00621482	0.00666106	0.0047709	0.00319293
NA2	Mean	1.7328	1.46636	0.29149	0.269852
	SE	0.00912226	0.00770523	0.00528202	0.00395943
NA3	Mean	1.71028	1.44696	0.269131	0.259393
	SE	0.00935175	0.00772565	0.00506113	0.00400094
NA4	Mean	1.83178	1.53538	0.331231	0.309695
	SE	0.00771146	0.0072082	0.00512164	0.00359438
NA5	Mean	1.80926	1.51466	0.330813	0.298925
	SE	0.00809941	0.0072843	0.00532912	0.00367544
NA6	Mean	1.6215	1.42512	0.251954	0.240761
	SE	0.0100167	0.00824808	0.00544834	0.00430201
NA7	Mean	1.77188	1.50102	0.335804	0.288818
	SE	0.00865062	0.00756187	0.0055664	0.0038556
NA8	Mean	1.87213	1.57553	0.37037	0.330543
	SE	0.00688431	0.00698474	0.00520474	0.00339452
NA9	Mean	1.87001	1.58417	0.354567	0.334347
	SE	0.00693279	0.0069516	0.00512234	0.0033958
SV1	Mean	1.91291	1.60214	0.344322	0.346398
	SE	0.0058127	0.00658166	0.00470505	0.00310629
SV2	Mean	1.86024	1.56677	0.365024	0.326113
	SE	0.00714814	0.00701844	0.005225	0.00344484
FO1	Mean	1.73959	1.48744	0.337036	0.278583
	SE	0.00904716	0.0078607	0.00583997	0.0040098
FO2	Mean	1.69541	1.4673	0.328342	0.268016
	SE	0.0095258	0.00788844	0.00604584	0.00410098
FO3	Mean	1.76848	1.5112	0.287086	0.293541
	SE	0.00869561	0.00755822	0.00506183	0.0038644
FO4	Mean	1.66525	1.43848	0.247487	0.25182
	SE	0.0097284	0.00792695	0.00534247	0.00414555
Na - number of alleles; Ne - numbers of effective alleles; Ho - observed heterozygosity; He - expected heterozygosity
