# Supplementary material for: Genetic diversity structure of western-type carrots
Source: BMC Plant Biol. 2021 Apr 26;21:200. doi: 10.1186/s12870-021-02980-0 (PMC8077844; doi:10.1186/s12870-021-02980-0)
Supplement: Supplementary file 4 — Additional file 4: Table S3. Comparison of the percentage of polymorphic loci observed within analysed cultivars. [file 12870_2021_2980_MOESM4_ESM.xlsx]

## Sheet: Table_S3
Table S3. Comparison of the percentage of polymorphic loci observed within analysed cultivars
DcS-ILP		SNP
Cultivar	%P	Cultivar	%P
AM1	0.430108	AM1	0.517417
AM2	0.655914	AM2	0.731096
AM3	0.602151	AM3	0.785472
AM4	0.666667	AM4	0.819881
AM5	0.591398	AM5	0.859813
AM6	0.666667	AM6	0.71028
AM7	0.634409	AM7	0.816058
AM8	0.666667	AM8	0.841546
AU1	0.655914	AU1	0.754036
AU2	0.537634	AU2	0.63254
AU3	0.569892	AU3	0.600255
AU4	0.795699	AU4	0.863636
AU5	0.817204	AU5	0.875531
AU6	0.774194	AU6	0.835599
AU7	0.774194	AU7	0.859388
AU8	0.763441	AU8	0.786746
AU9	0.698925	AU9	0.790994
BN1	0.645161	BN1	0.683517
BE1	0.645161	BE1	0.790994
BE2	0.72043	BE2	0.764656
BE3	0.666667	BE3	0.759558
BE4	0.709677	BE4	0.767205
BE5	0.698925	BE5	0.799065
BE6	0.860215	BE6	0.882328
BE7	0.892473	BE7	0.870858
CH1	0.430108	CH1	0.650807
CH2	0.645161	CH2	0.805438
CH3	0.419355	CH3	0.526763
CH4	0.537634	CH4	0.639337
CH5	0.569892	CH5	0.782498
CH6	0.763441	CH6	0.891674
CH7	0.602151	CH7	0.741291
CH8	0.72043	CH8	0.757434
CH9	0.612903	CH9	0.625319
DA1	0.698925	DA1	0.78972
DA2	0.666667	DA2	0.893798
DA3	0.784946	DA3	0.902294
DA4	0.634409	DA4	0.861088
DA5	0.709677	DA5	0.870433
DA6	0.569892	DA6	0.771453
DA7	0.72043	DA7	0.888275
DA8	0.688172	DA8	0.869584
PA1	0.677419	ES1	0.764656
PA2	0.666667	ES2	0.849618
PA3	0.569892	ES3	0.771878
PA4	0.698925	ES4	0.786746
PA5	0.774194	ES5	0.856839
PA6	0.623656	ES6	0.794817
PA7	0.688172	ES7	0.870008
FL1	0.55914	FL1	0.729397
GU1	0.72043	GU1	0.861512
GU2	0.537634	GU2	0.747239
GU3	0.709677	GU3	0.912914
GU4	0.688172	GU4	0.863636
GU5	0.698925	GU5	0.819031
IM1	0.709677	IM1	0.769754
IM2	0.752688	IM2	0.844945
IM3	0.774194	IM3	0.819456
IM4	0.698925	IM4	0.791419
IM5	0.72043	IM5	0.838997
LC1	0.311828	LC1	0.451147
LO1	0.688172	LO1	0.813084
PA8	0.612903	PA8	0.730246
NA1	0.72043	NA1	0.898895
NA2	0.602151	NA2	0.732795
NA3	0.591398	NA3	0.71028
NA4	0.72043	NA4	0.831776
NA5	0.709677	NA5	0.809261
NA6	0.55914	NA6	0.62192
NA7	0.677419	NA7	0.771878
NA8	0.709677	NA8	0.872133
NA9	0.752688	NA9	0.870008
SV1	0.795699	SV1	0.912914
SV2	0.677419	SV2	0.860238
FO1	0.634409	FO1	0.739592
FO2	0.548387	FO2	0.696262
FO3	0.612903	FO3	0.768479
FO4	0.655914	FO4	0.665251
Mean	0.663634	Mean	0.783522
SE	0.0110996	SE	0.0107172
