# Supplementary material for: Genetic diversity structure of western-type carrots
Source: BMC Plant Biol. 2021 Apr 26;21:200. doi: 10.1186/s12870-021-02980-0 (PMC8077844; doi:10.1186/s12870-021-02980-0)
Supplement: Supplementary file 5 — Additional file 5: Table S4. Mean HO and HE estimates and pairwise FST values obtained for the predefined market classes. [file 12870_2021_2980_MOESM5_ESM.xlsx]

## Sheet: Table_S4
Table S4. Mean HO and HE estimates and pairwise FST values obtained for the predefined market classes
		Amsterdam	Autumn King	Berlikum	Chantenay	Danvers	Paris Market	Guerande	Imperator	Nantes	St. Valery	Fodder
DcS-ILP	HO	0.255444	0.264718	0.262164	0.259409	0.275202	0.262702	0.271304	0.27668	0.275336	0.274462	0.276008
	HE	0.226845	0.261119	0.266517	0.203844	0.24796	0.230787	0.235196	0.259796	0.240778	0.264876	0.231442
SNP	HO	0.31564	0.326377	0.325047	0.320982	0.324328	0.323668	0.322378	0.328626	0.323529	0.323541	0.320181
	HE	0.282689	0.294768	0.29938	0.268592	0.325642	0.297227	0.32012	0.305415	0.296697	0.336256	0.273047
	Amsterdam	-	0.124	0.14	0.174	0.154	0.144	0.141	0.199	0.135	0.214	0.164
	Autumn King	0.099	-	0.048	0.134	0.109	0.103	0.1	0.129	0.096	0.125	0.054
	Berlikum	0.119	0.064	-	0.13	0.108	0.103	0.097	0.121	0.08	0.151	0.089
	Chantenay	0.231	0.155	0.149	-	0.089	0.114	0.055	0.11	0.109	0.164	0.126
	Danvers	0.177	0.108	0.103	0.096	-	0.072	0.068	0.126	0.087	0.138	0.106
	Paris Market	0.167	0.093	0.102	0.107	0.055	-	0.064	0.145	0.066	0.149	0.103
	Guerande	0.214	0.121	0.13	0.065	0.071	0.065	-	0.087	0.078	0.134	0.099
	Imperator	0.208	0.124	0.127	0.138	0.118	0.126	0.108	-	0.12	0.178	0.138
	Nantes	0.192	0.119	0.096	0.141	0.106	0.103	0.121	0.153	-	0.136	0.105
	St. Valery	0.26	0.145	0.173	0.146	0.166	0.134	0.153	0.151	0.138	-	0.121
	Fodder	0.207	0.08	0.118	0.153	0.134	0.107	0.126	0.14	0.13	0.085	-
*	above diagonal - pairwise FST values resulting from SNP genotyping
*	below diagonal - pairwise FST values resulting from DcS-ILP genotyping
