# Supplementary material for: Genetic diversity structure of western-type carrots
Source: BMC Plant Biol. 2021 Apr 26;21:200. doi: 10.1186/s12870-021-02980-0 (PMC8077844; doi:10.1186/s12870-021-02980-0)
Supplement: Supplementary file 6 — Additional file 6: Table S5. Pairwise cultivar estimates of FST based on 93 DcS-ILP markers. [file 12870_2021_2980_MOESM6_ESM.xlsx]

## Sheet: Table S5
Table S5. Pairwise cultivar estimates of FST based on 93 DcS-ILP markers
	AM1	AM2	AM3	AM4	AM5	AM6	AM7	AM8	AU1	AU2	AU3	AU4	AU5	AU6	AU7	AU8	AU9	BN1	BE1	BE2	BE3	BE4	BE5	BE6	BE7	CH1	CH2	CH3	CH4	CH5	CH6	CH7	CH8	CH9	DA1	DA2	DA3	DA4	DA5	DA6	DA7	DA8	PA1	PA2	PA3	PA4	PA5	PA6	PA7
AM1	-
AM2	0.113752	-
AM3	0.103036	0.0666135	-
AM4	0.158964	0.11174	0.103893	-
AM5	0.214531	0.144723	0.150597	0.13284	-
AM6	0.12448	0.0842287	0.0804939	0.114614	0.13659	-
AM7	0.163196	0.103509	0.0872269	0.127513	0.150985	0.0832946	-
AM8	0.136291	0.0999429	0.0886559	0.114946	0.148917	0.0802532	0.104643	-
AU1	0.221431	0.156286	0.153923	0.151562	0.165409	0.137076	0.157226	0.147673	-
AU2	0.232073	0.203389	0.169292	0.173503	0.172891	0.170984	0.192312	0.198018	0.219071	-
AU3	0.236033	0.195313	0.185995	0.170147	0.163852	0.164038	0.198857	0.191411	0.182631	0.190128	-
AU4	0.165098	0.137477	0.115332	0.118799	0.106068	0.110406	0.125668	0.110063	0.120515	0.143935	0.126918	-
AU5	0.176513	0.141778	0.126919	0.097833	0.129777	0.113267	0.123988	0.127188	0.163534	0.134894	0.127043	0.091842	-
AU6	0.196245	0.150477	0.139328	0.125967	0.162365	0.120475	0.139538	0.136378	0.168878	0.169949	0.196597	0.113907	0.0662816	-
AU7	0.162975	0.114507	0.109518	0.103372	0.13067	0.089646	0.107917	0.11059	0.0853624	0.165681	0.158825	0.0892287	0.123771	0.119738	-
AU8	0.196957	0.15127	0.145772	0.110249	0.145852	0.131507	0.15661	0.148733	0.124748	0.157845	0.138404	0.0859879	0.0824594	0.111908	0.106801	-
AU9	0.196788	0.17166	0.150666	0.123346	0.131592	0.140177	0.158009	0.144187	0.174156	0.156414	0.135744	0.091651	0.092778	0.119493	0.135914	0.0976833	-
BN1	0.150255	0.118966	0.11942	0.153228	0.168697	0.0916634	0.117247	0.111996	0.172598	0.214008	0.200662	0.125772	0.13703	0.144445	0.124013	0.162448	0.173503	-
BE1	0.228497	0.158298	0.163181	0.152224	0.135552	0.155459	0.168766	0.171584	0.174587	0.201325	0.175729	0.129359	0.120398	0.143472	0.146757	0.141707	0.153032	0.187674	-
BE2	0.233201	0.169146	0.176909	0.145187	0.148105	0.14965	0.179343	0.150445	0.177232	0.186972	0.18023	0.12876	0.104998	0.124099	0.139723	0.135154	0.163028	0.178316	0.0931034	-
BE3	0.168149	0.1429	0.142928	0.116921	0.138859	0.130671	0.147256	0.1291	0.189888	0.205171	0.206085	0.124316	0.107888	0.137879	0.146758	0.156963	0.153358	0.151773	0.156655	0.154885	-
BE4	0.222277	0.166548	0.173697	0.164282	0.156736	0.137691	0.166188	0.128452	0.186489	0.211045	0.187922	0.109751	0.119185	0.148805	0.149959	0.148379	0.146786	0.164951	0.166875	0.160014	0.123244	-
BE5	0.251316	0.189909	0.182864	0.158141	0.158917	0.162536	0.156401	0.163735	0.142381	0.213915	0.178427	0.13906	0.151382	0.164333	0.0906337	0.155764	0.172718	0.193951	0.169115	0.166852	0.187512	0.179997	-
BE6	0.155086	0.114095	0.10577	0.094293	0.0940887	0.0914198	0.1085	0.0819654	0.118445	0.135904	0.130376	0.067258	0.0875987	0.108452	0.0858535	0.108244	0.090187	0.122744	0.122282	0.116399	0.0925747	0.0762588	0.106176	-
BE7	0.15149	0.110848	0.0992571	0.093847	0.100113	0.089251	0.0902372	0.0823174	0.10457	0.149974	0.143772	0.0749862	0.0797233	0.0879449	0.0809444	0.0852862	0.102614	0.122302	0.0959492	0.0880717	0.096541	0.112491	0.114439	0.0693665	-
CH1	0.314586	0.224148	0.240411	0.218781	0.183158	0.22593	0.238041	0.255097	0.228909	0.259297	0.253525	0.189619	0.198065	0.222073	0.18649	0.196418	0.219346	0.270189	0.196888	0.208861	0.199164	0.224572	0.216477	0.182812	0.155367	-
CH2	0.235548	0.171558	0.176835	0.150907	0.146522	0.166832	0.176258	0.184856	0.169892	0.188225	0.19364	0.133032	0.132926	0.165065	0.130401	0.13307	0.144228	0.198173	0.158305	0.162681	0.165507	0.17377	0.164658	0.121252	0.118201	0.121107	-
CH3	0.327624	0.226236	0.252604	0.250958	0.214593	0.238063	0.246145	0.269206	0.242858	0.277649	0.275928	0.191575	0.203844	0.220621	0.201926	0.203046	0.238499	0.272723	0.212334	0.227855	0.226314	0.228914	0.235056	0.206502	0.163661	0.0863596	0.12747	-
CH4	0.283982	0.232117	0.236771	0.203893	0.201029	0.219064	0.243021	0.240568	0.232672	0.226216	0.235002	0.171088	0.176303	0.216349	0.176439	0.176679	0.20381	0.250956	0.229366	0.22677	0.222462	0.249215	0.223797	0.174635	0.177256	0.21105	0.115023	0.210651	-
CH5	0.282338	0.191145	0.202411	0.178026	0.160682	0.18769	0.184686	0.200601	0.185613	0.223076	0.223203	0.150981	0.151893	0.179216	0.146341	0.164587	0.190937	0.224416	0.167072	0.175114	0.167489	0.185685	0.166261	0.139693	0.135524	0.145784	0.0724125	0.157705	0.148906	-
CH6	0.194552	0.131343	0.152373	0.12577	0.11607	0.131552	0.135753	0.137803	0.150141	0.166579	0.151309	0.107788	0.118717	0.1254	0.114737	0.10796	0.1195	0.173978	0.132332	0.12139	0.146387	0.16871	0.136357	0.100695	0.0843894	0.171006	0.121812	0.191689	0.178232	0.139104	-
CH7	0.253519	0.199628	0.201531	0.18519	0.163179	0.199024	0.199404	0.231255	0.192373	0.210034	0.212155	0.147915	0.156221	0.194862	0.158559	0.144745	0.173431	0.22675	0.159178	0.178761	0.19146	0.215902	0.208433	0.159291	0.14538	0.156893	0.086053	0.15266	0.137051	0.117945	0.139373	-
CH8	0.193671	0.147954	0.157227	0.137167	0.108147	0.139861	0.146862	0.160201	0.160427	0.155656	0.145738	0.101932	0.116077	0.147004	0.114209	0.124918	0.143637	0.162729	0.13461	0.139538	0.14151	0.160654	0.143619	0.105979	0.0971838	0.0998239	0.0743631	0.11135	0.116572	0.0918926	0.103519	0.087446	-
CH9	0.296219	0.220437	0.237623	0.196881	0.227837	0.22843	0.247653	0.237625	0.197564	0.275551	0.251511	0.208002	0.205142	0.236929	0.190677	0.210946	0.241781	0.250222	0.243426	0.237577	0.243765	0.241923	0.214911	0.181382	0.1963	0.300495	0.213566	0.303477	0.262969	0.23044	0.211334	0.239988	0.207983	-
DA1	0.220004	0.146827	0.144256	0.132301	0.104309	0.155956	0.151861	0.156841	0.138706	0.184728	0.164984	0.114847	0.124436	0.158732	0.115373	0.1309	0.162881	0.195963	0.134201	0.134605	0.126204	0.160883	0.135581	0.110321	0.0979961	0.139566	0.109318	0.166533	0.162451	0.103164	0.112279	0.131757	0.105608	0.195043	-
DA2	0.225998	0.158178	0.152068	0.1347	0.0994327	0.142259	0.145628	0.158509	0.16424	0.176968	0.159009	0.0959728	0.120383	0.147308	0.118917	0.123126	0.151533	0.1942	0.140284	0.133728	0.140528	0.159355	0.160821	0.10969	0.098056	0.167409	0.121007	0.191687	0.168527	0.126422	0.108588	0.138963	0.10406	0.220862	0.0730278	-
DA3	0.17677	0.10744	0.124279	0.104617	0.0870997	0.105736	0.125211	0.112695	0.1361	0.140188	0.136572	0.086165	0.0912089	0.115694	0.103941	0.100175	0.107593	0.149512	0.119058	0.127591	0.116328	0.133851	0.149989	0.0803272	0.0720882	0.148119	0.104924	0.176443	0.15777	0.124506	0.0934308	0.141974	0.0883382	0.197126	0.0873079	0.0865308	-
DA4	0.225185	0.151502	0.154494	0.133374	0.109866	0.154635	0.15757	0.161593	0.159455	0.15765	0.179147	0.127241	0.129245	0.153241	0.127837	0.13882	0.165232	0.205031	0.150964	0.138049	0.132597	0.173636	0.151386	0.112478	0.101529	0.148948	0.116755	0.182216	0.179211	0.129538	0.108004	0.156997	0.114808	0.215734	0.0589678	0.0812726	0.093778	-
DA5	0.200241	0.142242	0.133073	0.132534	0.104062	0.113929	0.12646	0.12265	0.121989	0.171715	0.163065	0.0936898	0.118971	0.13826	0.0945923	0.127338	0.144785	0.161431	0.150794	0.137447	0.132458	0.151095	0.136637	0.0932715	0.0972208	0.15214	0.111886	0.175906	0.160575	0.116414	0.106733	0.146588	0.100636	0.203245	0.0609558	0.0690625	0.0805744	0.0773572	-
DA6	0.270513	0.17799	0.195	0.168134	0.141034	0.179671	0.185296	0.186039	0.171962	0.211961	0.197593	0.157754	0.138899	0.189617	0.152998	0.181865	0.190721	0.218679	0.16352	0.162583	0.173973	0.203122	0.157945	0.126555	0.132958	0.235727	0.179889	0.257178	0.236726	0.17546	0.136267	0.197262	0.158732	0.239113	0.111028	0.148118	0.113093	0.12671	0.12346	-
DA7	0.188613	0.143306	0.145077	0.132423	0.100877	0.113662	0.133387	0.124515	0.138617	0.150884	0.161291	0.0997297	0.101855	0.111422	0.109142	0.11919	0.130811	0.151183	0.139018	0.135976	0.113985	0.138394	0.149848	0.090052	0.0836624	0.154011	0.110473	0.176447	0.168873	0.110736	0.101214	0.139945	0.0965055	0.206897	0.100065	0.0994967	0.0673613	0.0973608	0.076465	0.114693	-
DA8	0.209839	0.137187	0.146042	0.120353	0.0936973	0.143526	0.139171	0.146992	0.127842	0.170638	0.154329	0.103112	0.104443	0.132503	0.0986107	0.113354	0.134275	0.171871	0.108024	0.126339	0.136993	0.169685	0.13524	0.102104	0.0955686	0.169925	0.104209	0.188326	0.153819	0.107537	0.105735	0.12707	0.0971403	0.205675	0.0621672	0.0683307	0.0721237	0.0785981	0.0656224	0.0950302	0.0878412	-
PA1	0.26742	0.170996	0.178948	0.1625	0.114913	0.172372	0.178021	0.193721	0.179696	0.178079	0.182753	0.123565	0.126148	0.141796	0.140213	0.14084	0.149751	0.199928	0.144503	0.158069	0.180374	0.163854	0.170893	0.117442	0.130287	0.194747	0.125757	0.198931	0.172155	0.130404	0.134475	0.142222	0.121032	0.215392	0.128932	0.121896	0.0987325	0.141971	0.120145	0.138199	0.105889	0.107443	-
PA2	0.218762	0.139206	0.169929	0.126831	0.10644	0.130369	0.15209	0.151357	0.17668	0.172608	0.166732	0.11929	0.117706	0.140062	0.133318	0.130566	0.143728	0.164054	0.130856	0.133716	0.13867	0.166974	0.157384	0.109265	0.106234	0.16172	0.118899	0.189986	0.180811	0.126424	0.101498	0.15927	0.106089	0.218182	0.120496	0.106134	0.0783168	0.110317	0.115468	0.136442	0.0865821	0.0991922	0.123473	-
PA3	0.286266	0.194786	0.20896	0.206824	0.154868	0.170864	0.193517	0.191301	0.185109	0.224041	0.228038	0.139522	0.161707	0.16519	0.155046	0.170981	0.186484	0.208929	0.171091	0.168965	0.207497	0.193978	0.186847	0.145289	0.145	0.213236	0.153967	0.229793	0.200147	0.150912	0.169028	0.196872	0.146482	0.260512	0.15174	0.158215	0.106719	0.171712	0.121034	0.178022	0.128138	0.132342	0.10805	0.130145	-
PA4	0.227103	0.147396	0.16126	0.148963	0.110757	0.137886	0.139437	0.162193	0.162243	0.159093	0.190686	0.107234	0.110797	0.135242	0.108711	0.130922	0.143446	0.146232	0.140114	0.14776	0.155047	0.153767	0.146275	0.107457	0.109916	0.184562	0.120662	0.188513	0.156657	0.133255	0.131325	0.143688	0.0967891	0.201628	0.126167	0.128358	0.0959196	0.143228	0.114096	0.146733	0.102614	0.104005	0.0880891	0.111785	0.0986316	-
PA5	0.21048	0.129082	0.151786	0.111664	0.0903617	0.132014	0.142882	0.132044	0.138363	0.164949	0.156525	0.102475	0.106653	0.120438	0.101403	0.122835	0.12971	0.164	0.113708	0.118379	0.132688	0.146066	0.116137	0.0831246	0.0922309	0.150782	0.0982263	0.16771	0.155831	0.106185	0.0903642	0.138887	0.0956527	0.180317	0.0856908	0.0879499	0.0690382	0.0877578	0.0785541	0.109144	0.0733005	0.0639184	0.0928979	0.0563127	0.110525	0.0834321	-
PA6	0.240405	0.153714	0.165523	0.16029	0.113726	0.139903	0.167367	0.162509	0.180981	0.191217	0.178496	0.117915	0.133179	0.146119	0.129835	0.143897	0.151025	0.153636	0.161624	0.16201	0.179062	0.170551	0.194058	0.123631	0.130114	0.21138	0.162463	0.238787	0.209754	0.178593	0.148475	0.189096	0.139654	0.226865	0.126674	0.133265	0.0858971	0.152617	0.1115	0.17053	0.111942	0.118088	0.1072	0.120486	0.112422	0.0856018	0.102904	-
PA7	0.194845	0.127893	0.143393	0.122843	0.117142	0.13783	0.120313	0.134364	0.137135	0.203048	0.153272	0.113199	0.11922	0.147019	0.093736	0.136471	0.141073	0.153352	0.138302	0.140668	0.134166	0.165486	0.120075	0.100829	0.0953162	0.16938	0.12043	0.192335	0.171977	0.128772	0.0928777	0.147745	0.103359	0.217947	0.0880314	0.104701	0.0927667	0.113226	0.0921374	0.132699	0.106819	0.0762463	0.132069	0.107923	0.15102	0.112224	0.0733203	0.126018	-
FL1	0.267648	0.218598	0.211051	0.169152	0.203303	0.185753	0.191074	0.190098	0.181926	0.228739	0.2339	0.133559	0.188787	0.185797	0.0946572	0.160432	0.200591	0.211226	0.234109	0.209812	0.223188	0.197387	0.164121	0.1495	0.15635	0.28655	0.187885	0.278015	0.231938	0.209514	0.182168	0.216435	0.185419	0.280336	0.183463	0.165529	0.167016	0.199101	0.164599	0.247268	0.174827	0.169979	0.191095	0.197456	0.21248	0.160656	0.15496	0.190529	0.171876
GU1	0.201212	0.138546	0.154635	0.125144	0.129627	0.161092	0.15401	0.160164	0.153794	0.191743	0.170356	0.107897	0.11825	0.141873	0.122781	0.101857	0.137791	0.176114	0.150379	0.150312	0.135373	0.159867	0.170204	0.122554	0.0952145	0.164634	0.120601	0.179196	0.1841	0.145332	0.101903	0.135359	0.109368	0.19046	0.11427	0.125714	0.0948569	0.12824	0.130504	0.166129	0.122035	0.110027	0.139115	0.119325	0.167173	0.13564	0.121608	0.150395	0.11727
GU2	0.270695	0.189079	0.218007	0.192701	0.147805	0.193509	0.196095	0.227783	0.209635	0.226341	0.218944	0.161102	0.165572	0.184486	0.163071	0.17334	0.197729	0.228133	0.175347	0.184745	0.183418	0.19873	0.197455	0.160588	0.142272	0.0800805	0.0912293	0.091953	0.164056	0.0939854	0.145701	0.120152	0.0719134	0.2586	0.114009	0.123286	0.125566	0.127576	0.128031	0.206378	0.129111	0.127502	0.153504	0.129878	0.170579	0.139423	0.120917	0.174993	0.142263
GU3	0.218272	0.130002	0.151791	0.110899	0.10129	0.133399	0.151547	0.144734	0.135916	0.187555	0.14573	0.109147	0.111418	0.119314	0.112242	0.117191	0.125621	0.16389	0.133036	0.135174	0.130706	0.14863	0.14524	0.0931663	0.0970942	0.157427	0.114099	0.183679	0.179671	0.1264	0.0943651	0.155929	0.107598	0.18299	0.0978964	0.0990343	0.0741963	0.101123	0.0951748	0.138601	0.0802314	0.0840537	0.100281	0.0783003	0.128741	0.112308	0.0585837	0.108192	0.091905
GU4	0.214586	0.147512	0.161719	0.114556	0.111761	0.155209	0.164168	0.154272	0.13511	0.186958	0.173508	0.103878	0.119466	0.135169	0.112588	0.110773	0.135501	0.16321	0.160628	0.149717	0.142992	0.164186	0.172188	0.108127	0.100357	0.1759	0.120109	0.202191	0.170775	0.136506	0.114124	0.147285	0.1218	0.194991	0.109829	0.117261	0.0897061	0.117591	0.112047	0.165366	0.104856	0.0978242	0.125228	0.111233	0.154664	0.126439	0.103082	0.128414	0.108073
GU5	0.225242	0.171754	0.171964	0.140096	0.13149	0.171936	0.174017	0.178988	0.168903	0.183234	0.178829	0.120827	0.120186	0.149945	0.135123	0.12413	0.153808	0.189744	0.168711	0.168998	0.148403	0.183974	0.180014	0.127737	0.117155	0.150301	0.111649	0.182227	0.161962	0.127793	0.116415	0.141691	0.118476	0.20586	0.100444	0.123691	0.0990315	0.113151	0.10928	0.17163	0.106207	0.112834	0.137121	0.108074	0.149188	0.133986	0.109255	0.133732	0.121396
IM1	0.215232	0.153673	0.158183	0.149736	0.088446	0.137418	0.158796	0.165397	0.143613	0.170976	0.166985	0.0992096	0.123502	0.152453	0.121791	0.120225	0.137395	0.192137	0.143697	0.159677	0.13852	0.152026	0.151476	0.102352	0.110579	0.162684	0.15398	0.184301	0.18703	0.157101	0.115903	0.140481	0.112416	0.215118	0.109889	0.120031	0.0995992	0.122439	0.105955	0.137385	0.10443	0.114869	0.130366	0.131558	0.160656	0.11666	0.114116	0.135001	0.132072
IM2	0.216767	0.15862	0.150235	0.133579	0.126745	0.143561	0.160668	0.152395	0.148418	0.181346	0.182155	0.123879	0.114146	0.122241	0.127351	0.125277	0.154396	0.186024	0.149681	0.139359	0.142625	0.181405	0.146156	0.116499	0.106613	0.195069	0.167827	0.222258	0.203248	0.177432	0.114922	0.164579	0.132477	0.192086	0.119964	0.135148	0.110502	0.130519	0.113198	0.147134	0.109686	0.125123	0.132612	0.139272	0.166733	0.128429	0.118111	0.137858	0.142675
IM3	0.211758	0.158362	0.148757	0.120678	0.116837	0.139025	0.147042	0.14503	0.124713	0.173391	0.174129	0.105751	0.115196	0.130693	0.114422	0.120685	0.139851	0.176796	0.142167	0.125702	0.148764	0.166644	0.14051	0.0957535	0.0856791	0.189383	0.139372	0.220784	0.194318	0.168295	0.0986707	0.155704	0.121828	0.188467	0.117659	0.114943	0.0911841	0.136421	0.107144	0.13748	0.103296	0.12128	0.127447	0.12601	0.169168	0.125276	0.0987787	0.135034	0.127195
IM4	0.221464	0.161894	0.149579	0.150262	0.128964	0.144681	0.157906	0.16107	0.134877	0.203622	0.174144	0.113452	0.127161	0.146396	0.127519	0.133113	0.160279	0.18415	0.148929	0.159526	0.161388	0.164403	0.144541	0.104436	0.100061	0.22416	0.174943	0.238477	0.228815	0.1916	0.119255	0.17373	0.147104	0.212337	0.12879	0.140746	0.121113	0.159806	0.12965	0.144497	0.115264	0.143518	0.143628	0.13788	0.187828	0.141662	0.112852	0.154613	0.142338
IM5	0.211555	0.155382	0.138195	0.117699	0.0992212	0.129871	0.138409	0.141769	0.140982	0.159398	0.155152	0.091544	0.105294	0.127337	0.110192	0.116772	0.139891	0.168879	0.122807	0.127885	0.146079	0.161318	0.146345	0.103939	0.0823464	0.197181	0.150013	0.221028	0.190407	0.162889	0.105518	0.164315	0.121283	0.193875	0.107211	0.11393	0.0926946	0.130112	0.106442	0.153394	0.105277	0.113078	0.121047	0.117888	0.151119	0.109603	0.093893	0.117887	0.12621
LC1	0.331563	0.245292	0.265955	0.227713	0.205504	0.247697	0.263795	0.286731	0.255847	0.271279	0.257406	0.189955	0.212904	0.241228	0.198888	0.203062	0.226464	0.293536	0.238956	0.257202	0.238696	0.251196	0.251759	0.205282	0.189231	0.129125	0.148584	0.164467	0.215223	0.165909	0.192786	0.172107	0.118435	0.314468	0.188137	0.187085	0.164002	0.194311	0.180172	0.27583	0.167892	0.188464	0.194369	0.187293	0.226435	0.195605	0.1667	0.223076	0.192113
LO1	0.227188	0.164329	0.180022	0.15011	0.160737	0.152591	0.177869	0.153326	0.120663	0.196035	0.178549	0.118325	0.142888	0.167736	0.105237	0.134852	0.15801	0.173369	0.186098	0.157676	0.179262	0.180559	0.137542	0.11534	0.125053	0.218941	0.150444	0.233475	0.19866	0.169155	0.155292	0.174976	0.145442	0.199938	0.128266	0.134875	0.106219	0.140023	0.110458	0.139922	0.119035	0.112201	0.162757	0.129958	0.153431	0.134418	0.106719	0.139812	0.126587
PA8	0.265454	0.189328	0.183755	0.169682	0.12364	0.168833	0.182142	0.188991	0.181511	0.207075	0.193822	0.125028	0.128908	0.152591	0.148625	0.146859	0.155295	0.176121	0.153647	0.158563	0.192724	0.189324	0.165115	0.130944	0.117691	0.198397	0.122633	0.202613	0.185448	0.157081	0.15813	0.162016	0.125228	0.218	0.13688	0.139004	0.103629	0.153345	0.130525	0.169259	0.118372	0.121689	0.111144	0.116275	0.106173	0.0840576	0.0936177	0.0945044	0.135795
NA1	0.181487	0.120441	0.131264	0.105944	0.10878	0.11841	0.128103	0.12891	0.142154	0.184584	0.17304	0.0841103	0.0971455	0.103608	0.100966	0.0949639	0.130479	0.143769	0.130242	0.120159	0.117838	0.136696	0.132913	0.0896641	0.0819045	0.16575	0.118558	0.180611	0.167281	0.118804	0.0888734	0.13584	0.0910881	0.195204	0.100426	0.0945095	0.0781604	0.118193	0.0922244	0.149179	0.102448	0.0916675	0.123942	0.0993539	0.138749	0.110067	0.0896052	0.132393	0.099067
NA2	0.286583	0.215647	0.237974	0.171139	0.189811	0.190035	0.216949	0.214021	0.206128	0.274197	0.228711	0.191514	0.174561	0.180861	0.160352	0.195418	0.217168	0.230479	0.197101	0.165741	0.191131	0.202989	0.177395	0.147005	0.158104	0.261869	0.201018	0.296309	0.265204	0.178849	0.177913	0.225453	0.183561	0.229436	0.171678	0.142671	0.176788	0.188645	0.171394	0.211299	0.171372	0.153708	0.210653	0.157723	0.239025	0.204289	0.138334	0.231802	0.168011
NA3	0.263455	0.192571	0.209652	0.154552	0.165868	0.170569	0.192696	0.191375	0.206964	0.265611	0.224445	0.181588	0.158999	0.161791	0.151553	0.188888	0.200362	0.200772	0.180323	0.156036	0.174726	0.195993	0.175078	0.139759	0.148022	0.251403	0.205701	0.290476	0.260145	0.1871	0.165889	0.222496	0.17341	0.245131	0.164641	0.133951	0.169438	0.169463	0.155727	0.197386	0.154007	0.147796	0.199252	0.151204	0.237122	0.193591	0.140191	0.21654	0.152524
NA4	0.225968	0.170961	0.194839	0.1415	0.130617	0.154648	0.181329	0.164177	0.171744	0.210102	0.188954	0.127629	0.108721	0.13121	0.139682	0.131413	0.157655	0.197524	0.159046	0.134778	0.133308	0.155357	0.161502	0.117229	0.111375	0.178185	0.148944	0.190186	0.194481	0.148571	0.1311	0.175605	0.123271	0.217034	0.116975	0.116338	0.111938	0.129461	0.114192	0.167328	0.106627	0.107388	0.177536	0.109899	0.177318	0.145055	0.0960796	0.16821	0.129335
NA5	0.18212	0.133517	0.143841	0.108826	0.095812	0.138155	0.149066	0.136785	0.150755	0.176851	0.17899	0.108699	0.10662	0.134637	0.118544	0.114932	0.137028	0.166797	0.120655	0.118249	0.115945	0.139871	0.161336	0.0964669	0.0835924	0.170168	0.130631	0.186131	0.17477	0.145789	0.114284	0.134313	0.111572	0.204022	0.0919538	0.0983073	0.102478	0.0980412	0.11096	0.137433	0.101909	0.0926017	0.142523	0.107245	0.185414	0.132056	0.0953222	0.150686	0.11575
NA6	0.300221	0.257759	0.253992	0.216363	0.216342	0.19984	0.2361	0.239806	0.205696	0.225779	0.248947	0.167876	0.182807	0.200762	0.170927	0.169264	0.205102	0.244509	0.232918	0.218595	0.208518	0.216155	0.211869	0.169892	0.16204	0.264467	0.209831	0.308534	0.252537	0.23315	0.189119	0.251186	0.195169	0.276535	0.201412	0.19294	0.177863	0.180971	0.17399	0.243289	0.176356	0.19378	0.22405	0.174319	0.247645	0.203469	0.180871	0.221951	0.218055
NA7	0.256915	0.165203	0.195267	0.144205	0.139158	0.152584	0.166279	0.163958	0.160908	0.23089	0.204673	0.124061	0.125403	0.138292	0.131624	0.116731	0.16383	0.192491	0.164932	0.138564	0.149144	0.162565	0.163763	0.118052	0.10212	0.211812	0.156497	0.228748	0.21373	0.158219	0.130574	0.18127	0.13941	0.202619	0.122349	0.102001	0.105876	0.139682	0.118204	0.167978	0.114165	0.103445	0.170918	0.119484	0.171125	0.134179	0.092233	0.158656	0.134021
NA8	0.2132	0.149749	0.158866	0.120227	0.118131	0.131869	0.149388	0.145565	0.128943	0.172916	0.171524	0.102168	0.118246	0.129643	0.0976737	0.104734	0.157748	0.170555	0.151317	0.144317	0.136777	0.148106	0.115074	0.0947068	0.0974168	0.165657	0.139087	0.198313	0.187599	0.129765	0.109303	0.156121	0.107508	0.191316	0.116466	0.120265	0.103937	0.125556	0.112161	0.167103	0.100622	0.115748	0.139796	0.0984742	0.169014	0.117487	0.0901237	0.146489	0.123192
NA9	0.210749	0.133118	0.154049	0.11985	0.113824	0.120802	0.135054	0.147094	0.136346	0.211159	0.158986	0.110781	0.111627	0.133794	0.0991788	0.132684	0.142064	0.141701	0.151947	0.124313	0.128322	0.143706	0.153661	0.101464	0.102356	0.17231	0.125966	0.202452	0.178024	0.116699	0.113783	0.148161	0.108692	0.191256	0.113082	0.099318	0.104291	0.128216	0.0994015	0.144246	0.10201	0.0989011	0.138869	0.106207	0.168455	0.123229	0.101708	0.127389	0.100501
SV1	0.19571	0.138505	0.151328	0.121458	0.126424	0.140792	0.146354	0.156358	0.126521	0.177186	0.160685	0.101572	0.113423	0.119944	0.0956276	0.107994	0.127244	0.169171	0.138774	0.143046	0.139479	0.166451	0.130903	0.103198	0.0916379	0.139222	0.107059	0.162722	0.166466	0.116615	0.0990226	0.119873	0.0875122	0.194434	0.107664	0.112228	0.0827256	0.120843	0.109028	0.139691	0.0928734	0.0948996	0.12299	0.0939432	0.147297	0.108619	0.0767972	0.128778	0.0891463
SV2	0.22128	0.177522	0.17546	0.14388	0.154309	0.167376	0.170651	0.159304	0.126722	0.196248	0.190485	0.129047	0.144693	0.140869	0.113632	0.138193	0.150667	0.19495	0.170796	0.167856	0.180267	0.19251	0.137081	0.121516	0.110662	0.182308	0.143951	0.204066	0.196652	0.166369	0.128779	0.155992	0.123967	0.201566	0.135915	0.140177	0.112229	0.148653	0.123075	0.159683	0.119236	0.116099	0.152978	0.137093	0.167818	0.137792	0.102082	0.158752	0.114985
FO1	0.250386	0.194151	0.195281	0.155947	0.150526	0.176431	0.192295	0.194367	0.162546	0.202381	0.170576	0.109965	0.127433	0.163302	0.139305	0.111068	0.124433	0.217365	0.149597	0.13992	0.184244	0.197933	0.180505	0.135417	0.11259	0.179503	0.113978	0.201066	0.18494	0.144437	0.129728	0.129674	0.113787	0.257005	0.141469	0.119756	0.108485	0.154821	0.13133	0.174218	0.128634	0.109549	0.147059	0.117943	0.143781	0.135498	0.108235	0.15794	0.134523
FO2	0.289774	0.227367	0.224718	0.189437	0.18763	0.244645	0.229545	0.236329	0.19653	0.243518	0.233553	0.162976	0.175248	0.186613	0.176477	0.184091	0.19082	0.272659	0.194679	0.197272	0.216312	0.231938	0.187298	0.157854	0.151344	0.240669	0.203562	0.260454	0.248144	0.221113	0.173896	0.203057	0.17225	0.252969	0.157779	0.174192	0.153698	0.190343	0.182585	0.20373	0.187211	0.160094	0.164518	0.195834	0.218741	0.18283	0.158758	0.218906	0.17141
FO3	0.239886	0.17354	0.171681	0.142023	0.168638	0.161175	0.18059	0.161326	0.156502	0.20617	0.171154	0.107194	0.140527	0.162186	0.133087	0.122317	0.153264	0.18974	0.18657	0.175118	0.178696	0.175282	0.181087	0.118296	0.122992	0.258492	0.190297	0.268132	0.22817	0.200752	0.162176	0.189739	0.155584	0.208085	0.154067	0.142877	0.131719	0.181769	0.141768	0.194195	0.150384	0.143257	0.186792	0.165033	0.204551	0.153569	0.142926	0.164642	0.171063
FO4	0.194601	0.152993	0.153874	0.12876	0.173437	0.142628	0.157631	0.143671	0.150574	0.18926	0.130471	0.089794	0.116112	0.138906	0.126199	0.105673	0.127104	0.16744	0.168928	0.154223	0.164818	0.137663	0.170306	0.111602	0.10559	0.227595	0.166376	0.234462	0.214524	0.181251	0.135912	0.197353	0.13306	0.235551	0.157993	0.139836	0.121718	0.176327	0.137453	0.20116	0.132829	0.13955	0.168605	0.152705	0.188224	0.151943	0.137574	0.163358	0.140098
[truncated: 30 more columns]
