# Supplementary material for: Genetic diversity structure of western-type carrots
Source: BMC Plant Biol. 2021 Apr 26;21:200. doi: 10.1186/s12870-021-02980-0 (PMC8077844; doi:10.1186/s12870-021-02980-0)
Supplement: Supplementary file 7 — Additional file 7: Table S6. Pairwise cultivar estimates of FST based on 2354 SNP markers. [file 12870_2021_2980_MOESM7_ESM.xlsx]

## Sheet: Table_S6
Table S6. Pairwise cultivar estimates of FST based on 2354 SNP markers
	AM1	AM2	AM3	AM4	AM5	AM6	AM7	AM8	AU1	AU2	AU3	AU4	AU5	AU6	AU7	AU8	AU9	BN1	BE1	BE2	BE3	BE4	BE5	BE6	BE7	CH1	CH2	CH3	CH4	CH5	CH6	CH7	CH8	CH9	DA1	DA2	DA3	DA4	DA5	DA6	DA7	DA8	PA1	PA2	PA3	PA4	PA5	PA6	PA7
AM1	-
AM2	0.13114	-
AM3	0.130334	0.0783162	-
AM4	0.171052	0.118258	0.0955463	-
AM5	0.191754	0.137207	0.126978	0.106825	-
AM6	0.151657	0.0850076	0.0866095	0.126925	0.140751	-
AM7	0.149353	0.0843678	0.0833305	0.101755	0.114984	0.0933562	-
AM8	0.119177	0.065496	0.0730343	0.0944927	0.105979	0.0792519	0.0718523	-
AU1	0.243857	0.18472	0.172584	0.160548	0.143052	0.190581	0.163366	0.158115	-
AU2	0.261802	0.199237	0.181513	0.171921	0.164954	0.206023	0.173081	0.171069	0.180795	-
AU3	0.280929	0.216233	0.201703	0.186074	0.17424	0.222517	0.18619	0.18237	0.182819	0.215624	-
AU4	0.197067	0.144759	0.131785	0.117801	0.103603	0.151005	0.124612	0.114623	0.111971	0.13988	0.13118	-
AU5	0.191651	0.137204	0.129651	0.119426	0.1012	0.146334	0.121171	0.111757	0.1314	0.148559	0.150873	0.0834776	-
AU6	0.208944	0.147721	0.143031	0.124423	0.11044	0.155006	0.127656	0.120437	0.136676	0.156531	0.158702	0.0947358	0.0686698	-
AU7	0.180068	0.129404	0.122016	0.121022	0.112854	0.125435	0.115348	0.10253	0.113733	0.15733	0.14381	0.0892926	0.102549	0.11299	-
AU8	0.228813	0.169293	0.157279	0.140611	0.130428	0.169554	0.143718	0.139841	0.148648	0.17718	0.183076	0.109539	0.0993503	0.114625	0.126229	-
AU9	0.223167	0.171532	0.15992	0.148513	0.126137	0.175127	0.14826	0.13576	0.134514	0.150417	0.136051	0.0798712	0.10286	0.117883	0.105425	0.126368	-
BN1	0.175448	0.10244	0.108772	0.134406	0.148627	0.105292	0.099627	0.0897103	0.196578	0.208035	0.229153	0.151196	0.152069	0.16322	0.139807	0.175607	0.177942	-
BE1	0.216283	0.159311	0.156687	0.137155	0.124083	0.165762	0.142908	0.12971	0.162032	0.177339	0.179404	0.107235	0.0887429	0.114623	0.127083	0.140243	0.132298	0.174788	-
BE2	0.226768	0.169617	0.170601	0.146678	0.124157	0.175899	0.153789	0.135144	0.166712	0.181138	0.187694	0.113203	0.0909979	0.115733	0.132681	0.141186	0.140263	0.184413	0.0857434	-
BE3	0.221005	0.165344	0.148936	0.131292	0.119481	0.171267	0.143831	0.130361	0.153787	0.173017	0.173385	0.102803	0.113016	0.127615	0.124654	0.148799	0.131305	0.175378	0.140656	0.141823	-
BE4	0.218223	0.160705	0.147606	0.138652	0.130774	0.164969	0.145528	0.131959	0.155655	0.184124	0.18252	0.0859544	0.109686	0.126545	0.125647	0.1455	0.128379	0.172297	0.133022	0.140299	0.114165	-
BE5	0.229172	0.179192	0.160266	0.145421	0.1311	0.173247	0.156495	0.143274	0.164771	0.188996	0.207994	0.132524	0.138705	0.139751	0.137058	0.158266	0.15544	0.183114	0.158158	0.16098	0.15597	0.164161	-
BE6	0.176743	0.121914	0.121513	0.104075	0.0871512	0.132044	0.109244	0.0929792	0.119945	0.142683	0.140585	0.0634747	0.0800574	0.0923804	0.0858884	0.114552	0.0955663	0.135368	0.095681	0.103899	0.0948118	0.0919205	0.129214	-
BE7	0.191992	0.140861	0.128308	0.108923	0.0977896	0.14195	0.120426	0.108039	0.131568	0.152447	0.151545	0.0871959	0.0782713	0.0932161	0.0974796	0.114387	0.106608	0.153439	0.0911871	0.0961424	0.106593	0.111383	0.129076	0.0786887	-
CH1	0.262407	0.199806	0.19036	0.176833	0.167405	0.207333	0.181122	0.171749	0.208884	0.238515	0.246871	0.174069	0.173287	0.183137	0.175886	0.198859	0.196377	0.208439	0.195495	0.195584	0.19598	0.204839	0.168407	0.161958	0.158294	-
CH2	0.220591	0.161169	0.149317	0.137675	0.127753	0.16543	0.144643	0.136077	0.169119	0.192298	0.201097	0.131197	0.13076	0.138429	0.137155	0.154985	0.157005	0.172545	0.154391	0.160838	0.163307	0.163288	0.138808	0.123993	0.12132	0.126222	-
CH3	0.304653	0.241303	0.223727	0.209261	0.198688	0.24805	0.21326	0.204364	0.24263	0.273133	0.282517	0.199111	0.200205	0.207686	0.2059	0.232883	0.221458	0.247144	0.226963	0.227791	0.224504	0.23219	0.209184	0.186277	0.188707	0.102478	0.157363	-
CH4	0.274112	0.21232	0.195618	0.180852	0.162405	0.212978	0.19023	0.177864	0.206461	0.235613	0.243559	0.166432	0.171333	0.180699	0.175777	0.197483	0.191012	0.217412	0.19656	0.197477	0.198656	0.196856	0.175964	0.158856	0.165255	0.165068	0.10562	0.197853	-
CH5	0.231173	0.173056	0.16337	0.147464	0.140879	0.178938	0.151247	0.147428	0.178965	0.196814	0.208852	0.144252	0.141377	0.142456	0.146917	0.169205	0.163775	0.183963	0.165334	0.170983	0.172449	0.178822	0.145168	0.134679	0.13148	0.130947	0.0616587	0.164965	0.126134	-
CH6	0.192998	0.131918	0.122908	0.105107	0.0928667	0.141446	0.114189	0.109564	0.140972	0.157482	0.172587	0.101152	0.102472	0.111336	0.110235	0.127433	0.125919	0.144941	0.126056	0.121536	0.12513	0.134635	0.124261	0.0888376	0.0957739	0.141724	0.099046	0.172984	0.142438	0.111097	-
CH7	0.242293	0.18006	0.172622	0.156075	0.14684	0.188396	0.163158	0.155509	0.191477	0.212856	0.221083	0.151859	0.147279	0.15977	0.157821	0.179656	0.176088	0.187699	0.174923	0.180777	0.173743	0.183965	0.163305	0.14231	0.142196	0.144228	0.094983	0.168122	0.143016	0.102137	0.119919	-
CH8	0.235359	0.178312	0.164316	0.148628	0.142909	0.190431	0.155525	0.150024	0.181746	0.209198	0.217213	0.141944	0.146748	0.152068	0.154736	0.165203	0.167084	0.1896	0.173998	0.173418	0.165392	0.176546	0.142121	0.13668	0.136394	0.108484	0.109145	0.136982	0.142145	0.117497	0.114335	0.123985	-
CH9	0.280934	0.213102	0.207414	0.193102	0.183289	0.223537	0.197802	0.184474	0.215627	0.246786	0.261074	0.178757	0.181764	0.19257	0.180646	0.207075	0.208648	0.225062	0.209529	0.211786	0.212075	0.210409	0.213696	0.181966	0.179908	0.254971	0.204959	0.285881	0.250728	0.219395	0.173655	0.217751	0.222843	-
DA1	0.226153	0.160981	0.153765	0.135885	0.123037	0.170349	0.145789	0.134956	0.162229	0.185287	0.20845	0.133883	0.132687	0.14052	0.131862	0.152299	0.159064	0.175512	0.15546	0.1558	0.154954	0.168361	0.153214	0.119506	0.120193	0.189803	0.14651	0.222114	0.197431	0.153152	0.118052	0.164327	0.167155	0.194716	-
DA2	0.200773	0.139372	0.128995	0.11186	0.0988216	0.142661	0.121067	0.115431	0.140199	0.163477	0.176183	0.108649	0.105419	0.118128	0.110986	0.121374	0.133192	0.151646	0.131174	0.1304	0.1321	0.137742	0.126062	0.0992496	0.0927252	0.143261	0.106552	0.17624	0.148835	0.115554	0.0886859	0.123545	0.12746	0.178157	0.0872245	-
DA3	0.19315	0.130032	0.123251	0.107678	0.0901069	0.13698	0.116206	0.108814	0.14156	0.158011	0.168585	0.102047	0.0950319	0.106321	0.110515	0.121405	0.128114	0.144313	0.121136	0.123665	0.124226	0.127447	0.124692	0.0910586	0.0938632	0.15379	0.105044	0.183262	0.145103	0.115299	0.0768442	0.126969	0.126812	0.164962	0.104415	0.0743249	-
DA4	0.204926	0.147836	0.13763	0.117462	0.102748	0.156929	0.130696	0.124159	0.14822	0.172697	0.192323	0.120157	0.116299	0.124729	0.12378	0.138311	0.144197	0.1587	0.142565	0.142705	0.138979	0.149696	0.135007	0.109707	0.103147	0.159588	0.120353	0.195347	0.163758	0.126994	0.0983646	0.142339	0.144144	0.182057	0.0769291	0.0604116	0.0852887	-
DA5	0.205735	0.143147	0.131836	0.113345	0.0978658	0.150656	0.121558	0.114528	0.142009	0.162039	0.18006	0.109374	0.102858	0.117195	0.112443	0.127765	0.133867	0.152791	0.132557	0.13239	0.134085	0.142699	0.123745	0.100701	0.0963667	0.146169	0.107365	0.180397	0.148709	0.115158	0.0870092	0.128828	0.125165	0.175616	0.0865963	0.0549302	0.077264	0.0630016	-
DA6	0.233726	0.173184	0.162284	0.143277	0.128943	0.179865	0.155175	0.143239	0.175401	0.193901	0.20849	0.141296	0.136887	0.143587	0.142	0.165989	0.168293	0.18416	0.158973	0.162759	0.163099	0.170577	0.156403	0.128607	0.126182	0.189727	0.149429	0.228925	0.18833	0.154713	0.120497	0.169028	0.172686	0.204816	0.127483	0.098019	0.110725	0.0998814	0.101808	-
DA7	0.192626	0.129753	0.129392	0.116125	0.0956122	0.145635	0.120419	0.11343	0.138353	0.1617	0.175696	0.106891	0.0991443	0.111108	0.113064	0.119859	0.131025	0.147277	0.126461	0.123654	0.124939	0.135702	0.132229	0.0961968	0.0946991	0.153241	0.112483	0.182448	0.154824	0.119174	0.0821896	0.130614	0.127715	0.16757	0.108037	0.0780309	0.0555917	0.0849753	0.0789677	0.115218	-
DA8	0.202957	0.143769	0.136688	0.114166	0.0959459	0.151485	0.127942	0.120885	0.144148	0.160747	0.181187	0.111023	0.104368	0.118606	0.111773	0.133334	0.13776	0.156786	0.131458	0.132316	0.135479	0.140819	0.128423	0.1006	0.0982807	0.154168	0.114007	0.194076	0.155509	0.122524	0.0908714	0.132522	0.1405	0.174549	0.0860416	0.0556583	0.0783231	0.0636364	0.0584406	0.0866877	0.0816915	-
PA1	0.22103	0.162782	0.150487	0.136151	0.137072	0.175036	0.14189	0.140367	0.171612	0.189992	0.213451	0.139593	0.1403	0.147316	0.142826	0.162939	0.167292	0.169884	0.160714	0.167478	0.162515	0.173343	0.165559	0.129946	0.131769	0.190785	0.145316	0.221314	0.190187	0.151307	0.121872	0.167543	0.172022	0.191223	0.143248	0.122607	0.117855	0.129545	0.122678	0.160567	0.119492	0.124247	-
PA2	0.200247	0.143919	0.140295	0.122291	0.100138	0.154537	0.12388	0.11874	0.155632	0.170458	0.189718	0.119632	0.118832	0.123778	0.118754	0.140404	0.139151	0.158596	0.137957	0.138589	0.13985	0.14839	0.145624	0.103741	0.106011	0.178887	0.134207	0.207135	0.179148	0.141868	0.0998538	0.157392	0.152259	0.180246	0.128081	0.105761	0.0954238	0.116907	0.112113	0.14044	0.0961891	0.104395	0.1069	-
PA3	0.231489	0.175738	0.159919	0.143793	0.140852	0.181989	0.15418	0.145455	0.181848	0.193052	0.217611	0.145051	0.147186	0.152355	0.147599	0.164897	0.166915	0.174044	0.160953	0.168026	0.164063	0.177178	0.163259	0.135056	0.133102	0.188428	0.144042	0.215011	0.194734	0.15337	0.127119	0.170906	0.165319	0.199707	0.147226	0.119783	0.118159	0.136793	0.120058	0.168157	0.120943	0.126087	0.117711	0.112642	-
PA4	0.216757	0.165935	0.152292	0.134584	0.129961	0.172025	0.139322	0.133461	0.172768	0.193042	0.204993	0.137569	0.137448	0.144665	0.13389	0.157536	0.163701	0.166886	0.153106	0.157864	0.154956	0.164441	0.165287	0.124008	0.11908	0.190162	0.138607	0.217483	0.187046	0.14926	0.11873	0.160578	0.170782	0.190788	0.144691	0.115719	0.110933	0.12933	0.118478	0.152585	0.114587	0.120937	0.100891	0.105401	0.0966961	-
PA5	0.192789	0.138228	0.135675	0.115616	0.0976313	0.15063	0.123126	0.113532	0.154013	0.173251	0.184947	0.114914	0.116519	0.123013	0.117146	0.145306	0.147538	0.156234	0.131146	0.137659	0.129981	0.142352	0.142109	0.0976938	0.103065	0.175166	0.127702	0.205573	0.17077	0.139903	0.100949	0.144697	0.149044	0.176843	0.123305	0.100334	0.0902699	0.112617	0.10637	0.139941	0.0921557	0.100471	0.102081	0.0747045	0.11638	0.0977418	-
PA6	0.22026	0.165063	0.154813	0.1361	0.12721	0.171878	0.141346	0.139456	0.17161	0.193062	0.202834	0.130909	0.139207	0.145766	0.136461	0.157496	0.159762	0.168323	0.156809	0.154082	0.154647	0.162518	0.163199	0.119781	0.122947	0.188861	0.144498	0.215798	0.192776	0.153835	0.121967	0.164606	0.167368	0.198366	0.138844	0.117507	0.110409	0.129868	0.118412	0.162648	0.112948	0.122704	0.101036	0.10487	0.0878295	0.0871446	0.105478	-
PA7	0.177191	0.125534	0.123245	0.111493	0.0888597	0.135349	0.113678	0.100331	0.153327	0.169543	0.183842	0.109978	0.110692	0.116419	0.110901	0.138501	0.13801	0.139769	0.124594	0.126862	0.124298	0.135469	0.132835	0.0917394	0.0974362	0.159534	0.117093	0.188367	0.162858	0.128423	0.0911923	0.138544	0.137641	0.180926	0.121592	0.0984872	0.0906683	0.107708	0.102225	0.134734	0.088333	0.0988304	0.109189	0.0790782	0.119063	0.105325	0.0722154	0.107157	-
FL1	0.240696	0.190991	0.178935	0.166237	0.148236	0.196694	0.166857	0.160594	0.16705	0.19411	0.179887	0.121788	0.142491	0.155082	0.0808591	0.162966	0.134729	0.200046	0.165968	0.172611	0.167114	0.165833	0.180112	0.122347	0.138406	0.225857	0.178191	0.252171	0.216113	0.189224	0.149679	0.203871	0.19627	0.226512	0.171464	0.153479	0.14553	0.163046	0.15469	0.184588	0.150059	0.153608	0.17715	0.158226	0.184807	0.17291	0.159979	0.166511	0.154524
GU1	0.205596	0.14642	0.133637	0.122167	0.124017	0.159155	0.130559	0.125243	0.157817	0.182062	0.194982	0.125325	0.125898	0.133079	0.126156	0.144123	0.155163	0.15597	0.150898	0.151832	0.147312	0.157534	0.149995	0.116949	0.114531	0.165491	0.118897	0.194411	0.164879	0.129415	0.0943333	0.138559	0.142258	0.183702	0.12835	0.101516	0.0993939	0.111441	0.105695	0.132714	0.0999432	0.107416	0.123134	0.11427	0.136431	0.12122	0.114855	0.123023	0.112201
GU2	0.240076	0.177506	0.166905	0.157343	0.149076	0.184109	0.163455	0.153283	0.186201	0.21554	0.22328	0.150642	0.150897	0.160625	0.153294	0.177673	0.177884	0.189536	0.173934	0.174769	0.17677	0.180585	0.146645	0.142971	0.138087	0.0707236	0.0896317	0.116831	0.134608	0.09551	0.118756	0.11132	0.0908494	0.232256	0.166166	0.122618	0.129829	0.140144	0.119026	0.167988	0.128394	0.134667	0.168975	0.15811	0.163465	0.16333	0.149016	0.167866	0.140652
GU3	0.178932	0.123486	0.115915	0.0981206	0.0862235	0.13132	0.104304	0.0972728	0.135343	0.152464	0.167026	0.0969586	0.0983235	0.104478	0.0991125	0.122797	0.12754	0.132338	0.121254	0.119812	0.119336	0.128812	0.122207	0.0874351	0.0895823	0.143673	0.101198	0.175495	0.142825	0.112619	0.0774525	0.121386	0.117492	0.165304	0.110774	0.080416	0.0744319	0.0940782	0.080974	0.121411	0.0755046	0.08822	0.102828	0.0766338	0.102609	0.095618	0.0739761	0.0978794	0.0732828
GU4	0.196631	0.141475	0.131691	0.114711	0.111321	0.152532	0.123811	0.117257	0.148019	0.175153	0.189726	0.115819	0.114374	0.125837	0.12036	0.134641	0.141059	0.149426	0.141394	0.139347	0.141959	0.144152	0.140021	0.108198	0.107022	0.160825	0.118366	0.190154	0.154137	0.128782	0.0916888	0.135018	0.134128	0.174518	0.12664	0.099347	0.0893195	0.107374	0.0990599	0.135556	0.0939364	0.107532	0.120503	0.108818	0.129604	0.117743	0.106534	0.119256	0.103378
GU5	0.213362	0.1553	0.143127	0.124215	0.12367	0.162749	0.138368	0.127431	0.159404	0.184422	0.197895	0.125587	0.124137	0.132285	0.126188	0.143449	0.153775	0.160552	0.151336	0.149885	0.147219	0.151961	0.15288	0.113752	0.11323	0.170359	0.126045	0.200797	0.165476	0.134853	0.0994979	0.150197	0.145317	0.190842	0.132066	0.107631	0.101235	0.115926	0.108053	0.143699	0.107858	0.113243	0.132559	0.120297	0.134346	0.130171	0.115485	0.127206	0.111594
IM1	0.230323	0.177582	0.164858	0.150875	0.130114	0.182967	0.153619	0.146868	0.170943	0.201027	0.21049	0.140477	0.137319	0.143452	0.146032	0.157017	0.152061	0.190118	0.156952	0.157073	0.165852	0.162247	0.168711	0.126143	0.123656	0.195567	0.163941	0.222006	0.207252	0.174527	0.128717	0.17545	0.174427	0.222134	0.162431	0.133983	0.128747	0.144243	0.13831	0.15199	0.133659	0.13549	0.178705	0.145426	0.177019	0.165839	0.152916	0.17106	0.146237
IM2	0.211493	0.155985	0.149355	0.127263	0.104095	0.164752	0.135634	0.125482	0.145727	0.16305	0.186677	0.108986	0.105489	0.114488	0.11562	0.134044	0.129074	0.17054	0.127984	0.127103	0.133791	0.134395	0.138562	0.0983921	0.0969634	0.177845	0.138128	0.200837	0.17706	0.145478	0.102806	0.15099	0.15003	0.185275	0.126908	0.106164	0.0977692	0.118958	0.105074	0.127372	0.0995074	0.104857	0.142232	0.115885	0.140964	0.134455	0.113861	0.135943	0.110093
IM3	0.216715	0.165716	0.15295	0.133295	0.121902	0.164817	0.143686	0.130307	0.153059	0.182793	0.194953	0.122419	0.11329	0.117477	0.123004	0.14037	0.143178	0.171427	0.138539	0.136968	0.144718	0.145671	0.141331	0.11282	0.102243	0.177381	0.140207	0.200724	0.175175	0.148012	0.11507	0.154274	0.154879	0.192039	0.139699	0.115136	0.111639	0.127205	0.109987	0.136172	0.111841	0.115418	0.153573	0.127422	0.150722	0.142783	0.126849	0.146498	0.123039
IM4	0.226355	0.171556	0.161748	0.140738	0.118101	0.172155	0.151977	0.133511	0.159933	0.186992	0.199776	0.128141	0.115184	0.120951	0.132887	0.144597	0.144801	0.180238	0.14337	0.139167	0.151672	0.149036	0.154259	0.115168	0.11187	0.181249	0.147438	0.209002	0.180855	0.156101	0.121368	0.164713	0.164446	0.202201	0.145526	0.11929	0.114754	0.13296	0.121053	0.138676	0.117731	0.11931	0.163819	0.129977	0.160195	0.154222	0.136501	0.159313	0.126989
IM5	0.210515	0.157754	0.152066	0.132284	0.114075	0.161932	0.137031	0.125026	0.151963	0.176614	0.190141	0.115762	0.110333	0.115711	0.121452	0.137671	0.136377	0.167067	0.130866	0.131606	0.139678	0.141944	0.143077	0.107184	0.102176	0.171138	0.136923	0.19549	0.171553	0.142178	0.112976	0.151089	0.151327	0.186354	0.135988	0.111617	0.108961	0.123153	0.11084	0.137949	0.109644	0.112199	0.149139	0.123644	0.145303	0.142482	0.124084	0.14229	0.120019
LC1	0.322934	0.25098	0.23751	0.222446	0.215463	0.262955	0.228557	0.218744	0.253651	0.290995	0.300242	0.21406	0.215078	0.219565	0.224027	0.24856	0.236595	0.264533	0.243541	0.245903	0.241811	0.249426	0.214286	0.201875	0.205565	0.102378	0.17216	0.149889	0.219161	0.17911	0.187059	0.187687	0.138872	0.314235	0.239477	0.190428	0.204612	0.20879	0.193612	0.242453	0.197256	0.201555	0.242975	0.225592	0.240251	0.243204	0.221093	0.24285	0.206311
LO1	0.234567	0.175445	0.167621	0.153538	0.138674	0.183198	0.15598	0.149834	0.126748	0.193223	0.19791	0.134127	0.131946	0.144251	0.131911	0.149778	0.156724	0.189406	0.167237	0.166528	0.1626	0.167128	0.166369	0.128518	0.135427	0.201447	0.153496	0.23622	0.202057	0.164005	0.124241	0.175788	0.170485	0.192349	0.153927	0.13062	0.123454	0.140828	0.12853	0.159572	0.125082	0.136523	0.168996	0.14435	0.174025	0.167074	0.144496	0.165557	0.147539
PA8	0.231679	0.1765	0.165876	0.147798	0.139442	0.186367	0.153259	0.149452	0.191374	0.204187	0.216964	0.148184	0.149079	0.156451	0.150316	0.174274	0.174603	0.176696	0.168256	0.168689	0.165495	0.182471	0.181638	0.137797	0.13255	0.194726	0.152456	0.225206	0.197437	0.159099	0.131989	0.168095	0.173994	0.208405	0.159679	0.129282	0.119996	0.141387	0.130466	0.169595	0.121027	0.133088	0.11279	0.113748	0.10182	0.0891416	0.115938	0.0814621	0.116877
NA1	0.184732	0.132507	0.11917	0.0964563	0.0794686	0.137258	0.112862	0.105744	0.139593	0.15693	0.169661	0.10191	0.0923572	0.101194	0.103012	0.119076	0.125752	0.143848	0.108446	0.111362	0.116635	0.126696	0.121539	0.0843931	0.0831375	0.146821	0.108674	0.175466	0.148863	0.117193	0.0789283	0.125534	0.12596	0.172593	0.109989	0.0872714	0.0802688	0.0963632	0.0922208	0.120025	0.0862799	0.090533	0.125627	0.0948122	0.124989	0.113488	0.0878943	0.12153	0.085437
NA2	0.234024	0.175535	0.165174	0.136752	0.113115	0.184102	0.154486	0.141728	0.18268	0.202294	0.215075	0.144179	0.137608	0.147313	0.145824	0.174708	0.169233	0.182041	0.154833	0.158984	0.156748	0.173614	0.163671	0.123168	0.136201	0.203488	0.162615	0.231271	0.203104	0.168241	0.132915	0.179874	0.178433	0.226361	0.154413	0.134664	0.129917	0.143678	0.137526	0.170796	0.134636	0.134002	0.182131	0.143931	0.170255	0.168253	0.135867	0.16854	0.127289
NA3	0.238274	0.17953	0.172632	0.14337	0.115651	0.190224	0.159756	0.147331	0.183855	0.203515	0.21125	0.144962	0.141299	0.150149	0.151064	0.179759	0.166383	0.194061	0.157162	0.16032	0.159273	0.173343	0.176908	0.12211	0.137141	0.209519	0.166612	0.243367	0.210432	0.177575	0.136014	0.187602	0.182575	0.229844	0.160816	0.142279	0.136483	0.150559	0.144311	0.173542	0.13927	0.14008	0.186174	0.144628	0.179553	0.173944	0.141286	0.174286	0.13197
NA4	0.201349	0.146796	0.14208	0.113975	0.082205	0.157939	0.128847	0.117658	0.155736	0.175071	0.184688	0.116454	0.109323	0.119347	0.115754	0.13653	0.139832	0.164755	0.123399	0.12282	0.127257	0.144665	0.140951	0.0911786	0.0999081	0.176814	0.141031	0.208404	0.180213	0.149284	0.105743	0.157817	0.146144	0.196526	0.128822	0.112218	0.104485	0.118517	0.113618	0.142972	0.105614	0.112633	0.144349	0.107181	0.142643	0.130994	0.101867	0.133684	0.0925435
NA5	0.201284	0.150921	0.141724	0.119859	0.092595	0.1608	0.132412	0.121815	0.155748	0.179207	0.189325	0.11893	0.114626	0.119926	0.122222	0.141141	0.146045	0.171221	0.126209	0.128615	0.126658	0.140065	0.141617	0.0950057	0.101983	0.175573	0.135034	0.203351	0.173771	0.143019	0.103967	0.150607	0.144729	0.201955	0.132818	0.11807	0.111914	0.124715	0.120439	0.148468	0.11379	0.117904	0.153182	0.119503	0.149178	0.138432	0.110886	0.140223	0.101256
NA6	0.288283	0.224392	0.207886	0.189193	0.176457	0.227903	0.204116	0.187737	0.20055	0.239568	0.250051	0.172612	0.173334	0.184089	0.174498	0.195722	0.196208	0.229418	0.200421	0.196618	0.200926	0.205185	0.204581	0.157281	0.166372	0.238599	0.194301	0.276686	0.239053	0.207426	0.163912	0.217427	0.207344	0.239131	0.19405	0.166397	0.167393	0.180918	0.171888	0.20709	0.165563	0.170294	0.200257	0.167003	0.200997	0.194906	0.172068	0.190869	0.176661
NA7	0.221155	0.16744	0.157276	0.124911	0.0978547	0.171035	0.142073	0.133986	0.170392	0.196151	0.205898	0.136879	0.127263	0.13047	0.133803	0.151637	0.159832	0.181239	0.140926	0.141497	0.14691	0.165558	0.154855	0.109042	0.115697	0.186392	0.150126	0.212791	0.191703	0.159731	0.115338	0.168806	0.159285	0.207208	0.14136	0.125643	0.113505	0.131971	0.125132	0.152724	0.12022	0.123497	0.156004	0.12036	0.149905	0.142002	0.112142	0.144838	0.104679
NA8	0.20077	0.147885	0.136809	0.118858	0.101435	0.154741	0.128767	0.121541	0.143883	0.167607	0.18882	0.113894	0.110098	0.117005	0.114582	0.135233	0.139393	0.157597	0.133783	0.139379	0.1431	0.148437	0.141496	0.0950689	0.101871	0.158879	0.122069	0.183488	0.1627	0.127729	0.0942949	0.146128	0.137014	0.183074	0.121276	0.0974552	0.0938733	0.105385	0.101733	0.133895	0.0945034	0.0988899	0.128338	0.104995	0.137192	0.127359	0.102807	0.12424	0.101897
NA9	0.192559	0.133897	0.126171	0.104422	0.0872905	0.147848	0.118065	0.109018	0.137967	0.160088	0.16856	0.105946	0.102533	0.108503	0.109715	0.124347	0.129563	0.151179	0.126221	0.128334	0.127077	0.137332	0.129645	0.0901016	0.0902485	0.159648	0.120888	0.19046	0.165821	0.127645	0.0895755	0.1431	0.131819	0.17901	0.120075	0.0991753	0.0906654	0.106868	0.0985444	0.131254	0.0923884	0.102281	0.130446	0.106583	0.137869	0.129279	0.100533	0.129351	0.0976015
SV1	0.19566	0.138394	0.12812	0.117079	0.0997208	0.147381	0.124976	0.113123	0.120485	0.155298	0.161939	0.100649	0.0985902	0.109767	0.102789	0.123259	0.125169	0.150748	0.125242	0.13167	0.123532	0.131061	0.134406	0.0921932	0.0956773	0.164935	0.116914	0.195859	0.159564	0.130668	0.089843	0.143276	0.136433	0.169748	0.120256	0.0955431	0.0904867	0.105165	0.0925696	0.129884	0.0891779	0.0967286	0.127166	0.105907	0.133682	0.126482	0.0997961	0.125353	0.100894
SV2	0.216896	0.159397	0.15065	0.139139	0.126975	0.165387	0.141423	0.130971	0.129412	0.176447	0.184685	0.118123	0.117169	0.125183	0.119394	0.13978	0.142246	0.171153	0.144761	0.151654	0.146739	0.149421	0.147201	0.116058	0.113595	0.182304	0.135243	0.218829	0.181697	0.151827	0.109791	0.164995	0.153653	0.182374	0.137794	0.112136	0.107707	0.126852	0.111797	0.144057	0.107329	0.115536	0.14773	0.127877	0.152678	0.143977	0.122939	0.147174	0.124956
FO1	0.246496	0.184264	0.178337	0.156926	0.138642	0.186697	0.160374	0.155421	0.164393	0.192284	0.196241	0.116029	0.135517	0.142061	0.133373	0.153362	0.14471	0.190372	0.156508	0.162516	0.161801	0.172943	0.171226	0.1227	0.13149	0.187429	0.140181	0.211871	0.181541	0.146262	0.126162	0.174766	0.163641	0.213288	0.162177	0.13723	0.130622	0.143675	0.128853	0.168498	0.131443	0.132791	0.165999	0.145179	0.169413	0.160712	0.146178	0.158211	0.13567
FO2	0.250461	0.183918	0.176768	0.164164	0.155604	0.196574	0.163623	0.162356	0.182547	0.209987	0.232152	0.159171	0.153931	0.16459	0.158182	0.178649	0.182749	0.20009	0.184122	0.18742	0.183419	0.189787	0.194892	0.142701	0.14845	0.211006	0.168082	0.243742	0.216619	0.171952	0.143137	0.18602	0.185195	0.219961	0.169585	0.139538	0.134354	0.14823	0.139115	0.168824	0.137844	0.142714	0.175719	0.163705	0.182014	0.171368	0.159093	0.174081	0.152171
FO3	0.246186	0.190073	0.177479	0.156746	0.147838	0.189894	0.165734	0.157121	0.156281	0.195151	0.183692	0.129276	0.13859	0.149194	0.133765	0.161991	0.146092	0.198638	0.166097	0.172223	0.166268	0.158205	0.174327	0.124678	0.13174	0.220283	0.174994	0.254386	0.216945	0.186069	0.142106	0.193341	0.191341	0.202336	0.172704	0.145809	0.143908	0.160805	0.146164	0.176795	0.144413	0.150379	0.177147	0.152457	0.18891	0.172786	0.15156	0.169436	0.149825
FO4	0.259535	0.207061	0.188829	0.174353	0.163698	0.208618	0.176766	0.171237	0.164281	0.203231	0.175663	0.112672	0.146155	0.147773	0.13706	0.161359	0.128951	0.218609	0.171214	0.182606	0.174057	0.16355	0.188544	0.130669	0.150171	0.242637	0.191769	0.271836	0.232222	0.200159	0.156703	0.214761	0.206763	0.246993	0.193309	0.168814	0.155848	0.176734	0.167192	0.199068	0.16896	0.168632	0.197982	0.176476	0.202459	0.191483	0.176108	0.187955	0.173772
[truncated: 30 more columns]
