# Supplementary material for: Genetic diversity structure of western-type carrots
Source: BMC Plant Biol. 2021 Apr 26;21:200. doi: 10.1186/s12870-021-02980-0 (PMC8077844; doi:10.1186/s12870-021-02980-0)
Supplement: Supplementary file 8 — Additional file 8: Table S7. Estimation of the optimum number of clusters based on Evanno’s ∆K method. [file 12870_2021_2980_MOESM8_ESM.xlsx]

## Sheet: Table_S7
Table S7. Estimation of the optimum number of clusters based on Evanno's ∆K method
DcS-ILP							SNP
K	Reps	Mean LnP(K)	Stdev LnP(K)	Ln'(K)	|Ln''(K)|	Delta K	K	Reps	Mean LnP(K)	Stdev LnP(K)	Ln'(K)	|Ln''(K)|	Delta K
2	5	-36819.86	0.643	NA	NA	NA	2	5	-1064633.480	22.665	NA	NA	NA
3	5	-36167.140	2.380	652.720	131.320	55.183	3	5	-1047396.960	20.539	17236.520	2742.780	133.541
4	5	-35645.740	2.232	521.400	137.280	61.498	4	5	-1032903.220	43.314	14493.740	3034.420	70.057
5	5	-35261.620	13.89	384.120	8.300	0.597	5	5	-1021443.900	48.904	11459.320	2477.480	50.660
6	5	-34885.800	9.394	375.820	43.400	4.620	6	5	-1012462.060	32.577	8981.840	1473.620	45.235
7	5	-34553.380	9.320	332.420	144.620	15.517	7	5	-1004953.840	91.025	7508.220	1440.500	15.825
8	5	-34365.580	13.232	187.800	19.220	1.453	8	5	-998886.120	138.810	6067.720	1167.040	8.407
9	5	-34158.560	93.079	207.020	19.140	0.206	9	5	-993985.440	402.312	4900.680	961.440	2.390
10	5	-33932.400	23.703	226.160	32.240	1.360	10	5	-990046.200	421.567	3939.240	107.620	0.255
11	5	-33738.480	18.182	193.920	NA	NA	11	5	-985999.340	648.353	4046.860	NA	NA
