# Supplementary material for: Genetic diversity structure of western-type carrots
Source: BMC Plant Biol. 2021 Apr 26;21:200. doi: 10.1186/s12870-021-02980-0 (PMC8077844; doi:10.1186/s12870-021-02980-0)
Supplement: Supplementary file 10 — Additional file 10: Table S9. Results of DAPC grouping carried out on SNP genotyping data. [file 12870_2021_2980_MOESM10_ESM.xlsx]

## Sheet: Table_S9
Table S9. Results of DAPC grouping carried out on SNP genotyping data
Cultivar	Group 1	Group 2	Group 3	Group 4	Group 5	Group 6	Group 7	Group 8
AM1	5	0	0	0	0	0	0	0
AM2	5	0	0	0	0	0	0	0
AM3	5	0	0	0	0	0	0	0
AM4	4	0	0	0	0	0	1	0
AM5	0	0	0	0	0	0	5	0
AM6	5	0	0	0	0	0	0	0
AM7	5	0	0	0	0	0	0	0
AM8	5	0	0	0	0	0	0	0
AU1	0	5	0	0	0	0	0	0
AU2	0	5	0	0	0	0	0	0
AU3	0	5	0	0	0	0	0	0
AU4	0	5	0	0	0	0	0	0
AU5	0	5	0	0	0	0	0	0
AU6	0	5	0	0	0	0	0	0
AU7	1	4	0	0	0	0	0	0
AU8	0	5	0	0	0	0	0	0
AU9	0	5	0	0	0	0	0	0
BN1	5	0	0	0	0	0	0	0
BE1	0	5	0	0	0	0	0	0
BE2	0	5	0	0	0	0	0	0
BE3	0	5	0	0	0	0	0	0
BE4	0	5	0	0	0	0	0	0
BE5	0	1	0	4	0	0	0	0
BE6	0	4	0	0	0	0	1	0
BE7	0	5	0	0	0	0	0	0
CH1	0	0	5	0	0	0	0	0
CH2	0	0	5	0	0	0	0	0
CH3	0	0	5	0	0	0	0	0
CH4	0	0	5	0	0	0	0	0
CH5	0	0	5	0	0	0	0	0
CH6	0	0	0	5	0	0	0	0
CH7	0	0	5	0	0	0	0	0
CH8	0	0	5	0	0	0	0	0
CH9	0	0	0	0	5	0	0	0
DA1	0	0	0	5	0	0	0	0
DA2	0	0	0	5	0	0	0	0
DA3	0	0	0	5	0	0	0	0
DA4	0	0	0	5	0	0	0	0
DA5	0	0	0	5	0	0	0	0
DA6	0	0	0	5	0	0	0	0
DA7	0	0	0	5	0	0	0	0
DA8	0	0	0	5	0	0	0	0
PA1	0	0	0	0	5	0	0	0
PA2	0	0	0	0	5	0	0	0
PA3	0	0	0	0	5	0	0	0
PA4	0	0	0	0	5	0	0	0
PA5	0	0	0	0	5	0	0	0
PA6	0	0	0	0	5	0	0	0
PA7	0	0	0	0	3	0	2	0
FL1	0	5	0	0	0	0	0	0
GU1	0	0	0	0	5	0	0	0
GU2	0	0	5	0	0	0	0	0
GU3	0	0	0	0	5	0	0	0
GU4	0	0	0	0	5	0	0	0
GU5	0	0	0	0	5	0	0	0
IM1	0	0	0	0	0	5	0	0
IM2	0	0	0	0	0	5	0	0
IM3	0	0	0	0	0	5	0	0
IM4	0	0	0	0	0	5	0	0
IM5	0	0	0	0	0	5	0	0
LC1	0	0	5	0	0	0	0	0
LO1	0	0	0	0	0	0	0	5
PA8	0	0	0	0	5	0	0	0
NA1	0	0	0	1	0	0	4	0
NA2	0	0	0	0	0	0	5	0
NA3	0	0	0	0	0	0	5	0
NA4	0	0	0	0	0	0	5	0
NA5	0	0	0	0	0	0	5	0
NA6	0	0	0	0	0	0	0	5
NA7	0	0	0	0	0	0	5	0
NA8	0	0	0	3	0	0	0	2
NA9	0	0	0	0	0	0	4	1
SV1	0	0	0	0	0	0	1	4
SV2	0	0	0	0	0	0	0	5
FO1	0	5	0	0	0	0	0	0
FO2	0	0	0	5	0	0	0	0
FO3	0	5	0	0	0	0	0	0
FO4	0	5	0	0	0	0	0	0
