# Supplementary material for: Genetic diversity structure of western-type carrots
Source: BMC Plant Biol. 2021 Apr 26;21:200. doi: 10.1186/s12870-021-02980-0 (PMC8077844; doi:10.1186/s12870-021-02980-0)
Supplement: Supplementary file 11 — Additional file 11: Table S10. Characteristics of the 78 carrot cultivars used in the study. [file 12870_2021_2980_MOESM11_ESM.xlsx]

## Sheet: Table_S10
Table S10. Characteristics of the 78 carrot cultivars used in the study
cultivar symbol	cultivar number	WGRU number	cultivar name	market class	country of origin
AM1	RS01	7123	FORAM	AMSTERDAM	NLD
AM2	RS03	3942	AMSTERDAM GRACE	AMSTERDAM	DNK
AM3	RS04	3981	AMSTERDAM 5564	AMSTERDAM	GBR
AM4	RS06	5477	AMSTERDAM FORCING	AMSTERDAM	GBR
AM5	RS07	10371	AMSTERDAMSKA	AMSTERDAM	POL
AM6	RS08	6030	PICKMO	AMSTERDAM	SWE
AM7	RS09	3970	AMSTEL	AMSTERDAM	FRA
AM8	RS10	11153	AMSTERDAMMER BAK NORMAAL	AMSTERDAM	NLD
AU1	RS11	6511	KAROTAN	AUTUMN KING	GBR
AU2	RS12	10327	FLAKKEE	AUTUMN KING	FRA
AU3	RS13	3961	FLAKKO	AUTUMN KING	NLD
AU4	RS14	6513	AUTUMN KING VITA LONGA	AUTUMN KING	GBR
AU5	RS15	6483	REGOL	AUTUMN KING	DNK
AU6	RS16	3938	CENTURY	AUTUMN KING	GBR
AU7	RS17	6021	ROTHILD	AUTUMN KING	GER
AU8	RS19	6026	BEACON	AUTUMN KING	GBR
AU9	RS20	6031	REGULUS IMPERIAL	AUTUMN KING	SWE
BN1	RS21	8118	SUKO	BABY NANTES	GER
BE1	RS22	6484	FEONIA	BERLIKUM/IMPERATOR	DNK
BE2	RS24	3949	BANTA	BERLIKUM	DNK
BE3	RS26	12403	LANGE ROTE ST O HERZ 2/ZINO	BERLIKUM	GER
BE4	RS27	6085	BERLIKUM PERFECTA	BERLIKUM	ITA
BE5	RS29	6045	CAMBERLEY	BERLIKUM	GBR
BE6	RS30	11157	BERLICUM NORMAAL	BERLIKUM	NLD
BE7	RS32	7256	FEONIA NOBO	BERLIKUM	NLD
CH1	RS33	8860	CHANTENAY ROYAL	CHANTENAY	FRA
CH2	RS34	8847	CHANTENAY RED CORED	CHANTENAY	GBR
CH3	RS35	3882	ROYAL CHANTENAY	CHANTENAY	USA
CH4	RS37	5127	GOLD KING	CHANTENAY	USA
CH5	RS38	11257	COMET	CHANTENAY	GBR
CH6	RS39	5090	CHANTENAY LONG TYPE	CHANTENAY	USA
CH7	RS40	4670	MACBETH	CHANTENAY	GBR
CH8	RS41	5589	CHANTENAY REX RS	CHANTENAY	NLD
CH9	RS42	7255	CRIOLLA	CHANTENAY	ARG
DA1	RS43	6487	DANVERS 126	DANVERS	GBR
DA2	RS44	5595	DANVERS DANRO RS	DANVERS	NLD
DA3	RS45	5128	DANVERS RED CORED	DANVERS	USA
DA4	RS48	8097	DANVERS HALF LONG SCARLET INTERMEDIATE	DANVERS	GBR
DA5	RS49	11144	DANVERS	DANVERS	NLD
DA6	RS50	8098	DANVERS PRIDE	DANVERS	USA
DA7	RS51	8109	DANVERS HALF LONG	DANVERS	USA
DA8	RS52	10110	DANVERS HALF LONG DANVERS 126	DANVERS	GBR
PA1	RS53	7131	DAVANTURE	EARLY SHORT HORN	FRA
PA2	RS55	9308	DUWICKER	EARLY SHORT HORN	-
PA3	RS56	5596	PARIS MARKET	EARLY SHORT HORN	NLD
PA4	RS57	3966	PARIS FORCING	EARLY SHORT HORN	GBR
PA5	RS58	6490	EARLY SCARLET HORN	EARLY SHORT HORN	GBR
PA6	RS60	9294	PARIJSE MARKT	EARLY SHORT HORN	-
PA7	RS61	9311	EARLY SCARLET HORN	EARLY SHORT HORN	-
FL1	RS64	7258	ROOD HILD	FLAKKEE	NLD
GU1	RS65	6491	GUERANDE	GUERANDE	GBR
GU2	RS66	13891	OXHEART	GUERANDE	GBR
GU3	RS67	3983	FLATTIE (OXHEART)	GUERANDE	-
GU4	RS68	9312	GUERANDE OXHEART	GUERANDE	-
GU5	RS69	3906	OXHEART	GUERANDE	USA
IM1	RS70	5814	GOLD PAK 28	IMPERATOR	USA
IM2	RS71	3885	GOLD PAK	IMPERATOR	USA
IM3	RS72	3907	IMPERATOR 408	IMPERATOR	USA
IM4	RS75	3917	LONG IMPERATOR 58	IMPERATOR	USA
IM5	RS76	3892	IMPERATOR 58	IMPERATOR	USA
LC1	RS78	3843	NEWMARKET	LONG CHANTENAY	GBR
LO1	RS79	6102	LONG RED SURREY	LONG ORANGE	GBR
PA8	RS80	7121	KARDINAL MARCHE DE PARIS	EARLY SHORT HORN	GER
NA1	RS81	8874	EARLY NANTES	NANTES	GBR
NA2	RS82	7125	DELTA A CUORE ROSSO	NANTES	ITA
NA3	RS83	8895	TIP TOP	NANTES	NLD
NA4	RS84	3956	TANTAL	NANTES	FRA
NA5	RS85	3945	NANTES DUKE	NANTES	DNK
NA6	RS86	5994	JUWAROT	NANTES	GER
NA7	RS87	6090	TOUCHON	NANTES	FRA
NA8	RS89	9328	SYTAN	NANTES	-
NA9	RS90	6761	NANTSKAJA	NANTES	RUS
SV1	RS92	6514	ST VALERY	ST VALERY	GBR
SV2	RS96	6163	NEW RED INTERMEDIATE	ST VALERY	GBR
FO1	RS97	13161	KOEWORTELEN	COW CARROT	SWE
FO2	RS98	6330	EGMONT GOLD	FODDER CARROT	NZL
FO3	RS99	10532	FLAKEE SAMO	FODDER CARROT	NLD
FO4	RS100	11290	FLAVIUS	FODDER CARROT	-
Data provided by Warwick Genetic Resource Unit (WGRU)
