# Supplementary material for: Genetic diversity structure of western-type carrots
Source: BMC Plant Biol. 2021 Apr 26;21:200. doi: 10.1186/s12870-021-02980-0 (PMC8077844; doi:10.1186/s12870-021-02980-0)
Supplement: Supplementary file 12 — Additional file 12: Table S11. Description of 93 DcS-ILP markers used for genotyping the collection of 78 OP carrot cultivars. [file 12870_2021_2980_MOESM12_ESM.xlsx]

## Sheet: Table_S11
Table S11. Description of 93 DcS-ILP markers used for genotyping the collection of 78 OP carrot cultivars
marker name	chromosome	DcSto element present in the reference genome (family-number)	DcSto element size	expected size of occupied insertion site	primer sequences (5' --> 3')	Tm (°C)
DcS_ILP102	1	DcSto3-22	239	1331	F:ACATCAACGGTCTGCCTTTC	56
					R:AGCGAGTGTATCCTGCGATT
DcS_ILP104	1	DcSto6-120	257	520	F:ACAGCTGTCGAACCATACCC	60
					R:TCATCAGCCCTATGGAGACC
DcS_ILP106	1	DcSto4-142	285	953	F:AACCTCCTGCGATGTTTGAC	56
					R:CGGTCGTCGTCCTAATCTTC
DcS_ILP108	1	DcSto1-185	280	949	F:TGTGATGGAGCACTTTTTGG	60
					R:CAAATTTGTGGCCTGAGACA
DcS_ILP110	1	DcSto6-242	255	1003	F:CGTCTGGGAAGAAAGCTCAG	60
					R:TTCTCCAGCAGCCACAGTAA
DcS_ILP112	1	DcSto3-300	239	1432	F:CGCAAATGACAACCGAGATA	56
					R:TTTGCTCTGTCAACAGTTCTGAG
DcS_ILP115	1	DcSto6-409	255	949	F:GTCCTCTGGGACGAGGATTT	56
					R:CACACATCTGTTCCCTGGTG
DcS_ILP116	1	DcSto9-446	255	2221	F:GTTTGCTAGGGCTGCAACAT	56
					R:TGTTCCTGCTGAAGGGAGAT
DcS_ILP117	1	DcSto6-479	255	1003	F:GAATTGCGACTGAAGCAACA	56
					R:CGGGGATCTTCTCAAGTCCT
DcS_ILP201	2	DcSto5-9	316	692	F:TGCTTCTATCTGGATGCTCTTG	59
					R:TTCGAAGGACAATCTGAGGA
DcS_ILP207	2	DcSto6-135	254	939	F:TCAGCTGTTTTGACCAGCAT	56
					R:GAACATCTTCCATCCGCTTG
DcS_ILP209	2	DcSto12-173	239	506	F:TCGTCGACATGCTTCCTACA	56
					R:GGCACATTAAAAGGCATGGA
DcS_ILP214	2	DcSto12-270	239	1551	F:CGTGTGCATTTTAGCTGCTG	56
					R:CTCGAGGATATCAGAAACGAGA
DcS_ILP220	2	DcSto6-324	254	1397	F:CTCCGTCCAGTCAAAAGCTC	56
					R:TGGCCATGAAACCTATGTGA
DcS_ILP222	2	DcSto2-328	308	532	F:GCGAATCCTTTAGCAGGTTG	56
					R:ACAGCCACAGTTTGCTACATT
DcS_ILP223	2	DcSto2-347	281	533	F:ACCAAGGCTTTGAACTGTCC	56
					R:CCATCTCCGTTTCACGAGTA
DcS_ILP224	2	DcSto1-351	285	682	F:TGGAGAATTGCAGCTACGAC	56
					R:GGACCCTGAACGCAACTATC
DcS_ILP225	2	DcSto6-375	255	1730	F:TTCATGGGGAAAGTGGCTAT	59
					R:GGTGGCAAAGCTAATGATCC
DcS_ILP230	2	DcSto2-472	308	1724	F:GTCCAGGGACCTCCTGTGT	56
					R:GGCTTCTAAACTGGTCAAGGAA
DcS_ILP231	2	DcSto9-490	260	855	F:ACCCAGAGATCTGTCCGAAT	56
					R:TTGCAGCATCCTCATTTCTG
DcS_ILP304	3	DcSto3-73	238	596	F:CGAAGCATCGAACTCCATTA	56
					R:TTGCCGGGATTTAATGACA
DcS_ILP309	3	DcSto1-225	286	876	F:AAATGTTCGCTTTCAGCATGT	56
					R:GCCATTTAATCCGATCCTTG
DcS_ILP312	3	DcSto6-254	262	747	F:CGGCATGTATATTGGGGTAA	56
					R:CACTATCGGCCTTCTGGAAC
DcS_ILP313	3	DcSto12-259	239	1031	F:CGGAACAAGCTCAAATAGGG	56
					R:TGTGATGCAGTGGACACTTATG
DcS_ILP314	3	DcSto9-260	301	2410	F:CATGAGCATCTGTCAGTTTCC	56
					R:AAAACGGCATTAAAGTTTGC
DcS_ILP315	3	DcSto7-279	266	1983	F:ACGGCCCTACTTACCATGC	56
					R:AAGAATAGCAACCGACACCAA
DcS_ILP318	3	DcSto1-415	285	2206	F:CTAGCAGCAACAGCCATCTC	58
					R:AAAAGTCTCGGTTGGGAAGA
DcS_ILP319	3	DcSto6-431	255	764	F:CCCAACAGACAAAAGTGCTG	56
					R:GCCATCCTTCTTCCTTTCCT
DcS_ILP321	3	DcSto6-489	254	626	F:GAAGAATGCCGTATGCAACA	56
					R:CTGAGGAAGAGGTCATCAAGC
DcS_ILP322	3	DcSto5-511	316	799	F:TTCACGTGCCTTTGTAGTGC	56
					R:GTTCCGATCATGCACATCTC
DcS_ILP405	4	DcSto6-415	255	1318	F:CCCTTGGAAGATGGTTGAAA	56
					R:CTTCGGCCTCACCAAATAAC
DcS_ILP406	4	DcSto1-143	285	2063	F:GCAAGCGCTTTGATTTGATT	56
					R:CATTTCCCTGTTTTGTGTGG
DcS_ILP409	4	DcSto6-181	253	533	F:CAATCTCGCCATTTTCTGGT	56
					R:CGAGAAGCTCAACTGGAACC
DcS_ILP410	4	DcSto-UC-207	237	1132	F:CGTACCATGAAATTCCGCTTA	56
					R:TATCGGTGCCACGTCTAGTG
DcS_ILP413	4	DcSto1-229	285	1464	F:CCTTCTCGCCAACTGCTAAC	56
					R:TTTTCCCATATGGTGCTCAA
DcS_ILP415	4	DcSto1-280	285	1500	F:AACCAATACCCAATCCAGCA	56
					R:TAGTGCCACCATCCCATTTT
DcS_ILP417	4	DcSto12-325	239	1036	F:GGCTGAAGTTGTGTGCAAGA	56
					R:AGTTTATCCCCTGCGTTGTG
DcS_ILP420	4	DcSto6-353	254	2615	F:GCCAGTTAGAAGAGCCATCG	56
					R:TCTCAACAGTAGCCTTCTGGA
DcS_ILP423	4	DcSto6-386	255	947	F:TTTAAATTCTGGGCTTGAGCA	58
					R:AAATCGGTGTTATCGGTTGG
DcS_ILP424	4	DcSto1-409	285	1456	F:GAGTAGGGTCGGGGAGGTTA	58
					R:CGAGGGCATCATTGTACCTT
DcS_ILP425	4	DcSto5-419	316	776	F:GAAAAGGAGCAAGGTCATCG	58
					R:TGGAATCACTTCGTGCTGAG
DcS_ILP501	5	DcSto6-9	254	957	F:CCCGCTTTCTAATTCTGGTG	56
					R:GCCATTTCCTTCATCCAAGA
DcS_ILP503	5	DcSto11-38	239	883	F:GGCTGCTGAGTTCTGGTAGG	56
					R:GCAGCATTTGGTGGAAACTT
DcS_ILP505	5	DcSto6-84	255	1792	F:GCTTGGGTCCTTGTACTTCC	56
					R:TTCACGTGTGCAAAGACGTT
DcS_ILP512	5	DcSto6-217	257	1950	F:TTGCGTGTCCTTATCATCCA	56
					R:TGGGCCGATACCTGACTTTA
DcS_ILP513	5	DcSto6-223	241	708	F:TGCAATTCTTCTTGGTGCTG	56
					R:ACCGCTGATGAAGCAATAGA
DcS_ILP516	5	DcSto9-384	260	1198	F:CCATCATCCCGGTTACTGAG	58
					R:GTGGCACTTGCAAGAAATGA
DcS_ILP517	5	DcSto6-392	250	742	F:TGGTTGGTGCACAAGTGATT	56
					R:TGGTACTGTTGACACATTTTGC
DcS_ILP518	5	DcSto6-408	236	1559	F:TTGCGGCTGATAGAAGAGGT	56
					R:GTTCAGCAGAGTTCCGGTGT
DcS_ILP521	5	DcSto11-458	256	1066	F:GCTCGGGAACATTTTCTGATA	56
					R:TTAATCATCCACGACCAAAGC
DcS_ILP524	5	DcSto6-494	255	1145	F:GAACAGGAACCGAATCATCAA	56
					R:GAAGCCCTTTGACGTCTTTCT
DcS_ILP601	6	DcSto6-8	254	732	FCCCACAAGCGATGTAGATGA	56
					R:GTGGAGGGACCGAAAGGTAT
DcS_ILP602	6	DcSto9-41	262	1322	F:CAGCCTTGATTTCATCACGA	56
					R:TCGGTGTACGGAGTGTGGTA
DcS_ILP606	6	DcSto6-99	255	1039	F:GCTCCAGAGTTGAGGCAGGT	58
					R:CCAAGGAAAGCTTCGGAATA
DcS_ILP608	6	DcSto5-131	318	1378	F:AACAATGCCAGAGAGGCAAC	56
					R:GGGAGTGCCATTTCTCTTTG
DcS_ILP609	6	DcSto6-166	255	2195	F:CATGAACATCGAGCCTCAAA	56
					R:TGTGAATGTTCGGAGTGCTT
DcS_ILP612	6	DcSto7-229	266	1090	F:CTGGGCAATCCTTGAGATGT	56
					R:TCGCACTAGTGAGGTTGTGC
DcS_ILP614	6	DcSto6-266	253	726	F:CAAACCCTGAGGATGCAGTT	56
					R:TGAGAGAAAGCAAGCCCAGT
DcS_ILP616	6	DcSto3-334	239	564	F:GACGGTGATCGACATCTTGA	56
					R:GCTTTCGTTCGTCGAATCTC
DcS_ILP618	6	DcSto7-411	339	1113	F:TGGAACAATTGAAGCAGCAG	56
					R:CTCAAGCAGACGGCATGTAA
DcS_ILP619	6	DcSto5-477	316	1024	F:AAAGCACTTGCTTCCTTCCA	56
					R:GCTGGTAACCAAGGTTTTGG
DcS_ILP621	6	DcSto6-476	255	1381	F:TGGATCGTTACCCAACTCAA	58
					R:GTAAAGGGGCAGCTGTTAGG
DcS_ILP701	7	DcSto6-11	255	1050	F:CAAGACGCTCTGGTGAAGTT	56
					R:TCCAGGCAGGAATATTCAGA
DcS_ILP703	7	DcSto2-42	316	1331	F:ATGTGGAGTGTGCTGAGAGC	56
					R:TGCTCTCCAGCATCCTAATG
DcS_ILP705	7	DcSto4-92	285	1472	F:TATGGTTGCCCCTGTAGTCA	56
					R:AGTTGCAATGCTTGTTCGTC
DcS_ILP707	7	DcSto1-98	285	1500	F:CACACCTTTTGACGTCTGGT	56
					R:TGTGTGGCATACTTCAGACAA
DcS_ILP708	7	DcSto6-123	255	1863	F:CCAGAACTGCACATTTGACC	56
					R:AAAATCAACGGTCACGATGA
DcS_ILP710	7	DcSto12-139	239	2368	F:GAATTGGCATGGTTCAGATG	56
					R:CATCACGAGCTGCTTGTTCT
DcS_ILP713	7	DcSto6-247	255	1020	F:GACTTGGTGTCGATGGAGTG	56
					R:CGGTGAGAAATTCGTTGTTG
DcS_ILP714	7	DcSto8-279	305	2185	F:TGTGAACCAGGTCTTTCAGG	56
					R:TTACCATCAAAGGTCCTGCA
DcS_ILP715	7	DcSto3-289	245	935	F:AACTTTGGATCCAGCAATCC	56
					R:TTGACCGAACATAGGCTGAG
DcS_ILP717	7	DcSto7-345	258	1098	F:TGAGTTACACCGGCATCTTC	56
					R:TGAGGACAGTTCTGCACATG
DcS_ILP722	7	DcSto9-401	261	1057	F:TGGTACTTTGACCGCAATCC	56
					R:AGAGCAAGAGCGCCGACT
DcS_ILP801	8	DcSto2-17	308	1130	F:CCACTCTCGCTCAGAAACCA	56
					R:AGTGCTTCACTGTATTCAGCAG
DcS_ILP802	8	DcSto1-18	285	649	F:GGGATGCTTTTCACCTGTCC	56
					R:AAGAGAAGCCCAGTGGAGAC
DcS_ILP803	8	DcSto7-89	287	782	F:GCGCAGATAGTTTTCGACTGA	56
					R:GCTTCAGCATCAACAATTTCTCC
DcS_ILP805	8	DcSto6-91	254	1351	F:GTTATCTCCCCGAGTCCTGG	56
					R:CTTCACAAGTGGCCTTCAGA
DcS_ILP806	8	DcSto6-113	255	1052	F:GGTGCATCTATCCCCATATTCT	58
					R:TCTTGAACCACACATGGCAG
DcS_ILP807	8	DcSto8-134	308	878	F:TTCTGGGATTTGACTCTGTGG	56
					R:CAGCCAAAATAAGGAGCAGC
DcS_ILP808	8	DcSto6-139	255	2191	F:GAGGAATCTATGCAGGGCCA	56
					R:GATCAGCAGCCTTGCTTGTA
DcS_ILP810	8	DcSto6-159	255	1951	F:AGATGCACAGACTTTGGAGGA	56
					R:TGCCTTCAATTGTTGCCCTT
DcS_ILP812	8	DcSto1-189	284	1822	F:TACTTACTGCGCAAGGTCTG	56
					R:TCCATATATCGGCACGTCCA
DcS_ILP813	8	DcSto3-210	239	736	F:GGTTCCAGACAGGGTTTTGG	56
					R:TTCCGGTCTTAGATAGCCAAC
DcS_ILP814	8	DcSto6-213	254	2421	F:TTCGAGGAGAGACGGGATTG	56
					R:TTCGCATGAGATTGCCGAAG
DcS_ILP816	8	DcSto5-242	318	1042	F:CCTTGCCTCTGAACAGGACT	56
					R:TCTAAAACGCAACCACTCGG
DcS_ILP818	8	DcSto7-256	266	1313	F:ACAGAATGAAGATTTCGCTGCT	56
					R:TCCGCTAAAGTTCGTGAAGC
DcS_ILP819	8	DcSto2-322	308	546	F:TTCTTCCGGGCAAATGTTGT	56
					R:GACGTGGAAACATAACTCTCGAA
DcS_ILP823	8	DcSto6-383	255	736	F:TGCATCGGCTTCACTATGGTA	56
					R:CAGCCTCCTATGGTACGACTT
DcS_ILP905	9	DcSto2-48	308	1773	F:GGACCCCATTGATTCCAAGT	56
					R:CTGGCAGACTCTCTGATGGT
DcS_ILP906	9	DcSto-UC-85	262	1626	F:CCATGAGTCATCAGCCCTCT	56
					R:TTTGGTTGATGTCTCGGGGA
DcS_ILP909	9	DcSto11-169	237	743	F:GACTCTTGGGGACACTTCCA	56
					R:TAGAAGGTCAACGGCTCTGA
DcS_ILP910	9	DcSto6-201	256	1858	F:AGGGAGAGCAAGTCCATCCT	56
					R:TCCCTCTTCTAGCATACCCCA
DcS_ILP917	9	DcSto6-303	255	1469	F:AGTGCATGCCAGACTTCATCT	56
					R:ACATTGATCAAATGCTCCAAGTTC
						Mean
UC = element not assigned to any of characterized DcSto families
