# Supplementary material for: Genetic diversity structure of western-type carrots
Source: BMC Plant Biol. 2021 Apr 26;21:200. doi: 10.1186/s12870-021-02980-0 (PMC8077844; doi:10.1186/s12870-021-02980-0)
Supplement: Supplementary file 14 — Additional file 14: Table S13. The codominant SNP marker matrix obtained for the collection of 390 carrot plants. [file 12870_2021_2980_MOESM14_ESM.xlsx]

## Sheet: Table_S13
Table S13. The codominant SNP marker matrix obtained for the collection of 390 carrot plants
accession	cultivar	S1_93797		S1_231040		S1_526915		S1_541950		S1_653564		S1_687613		S1_783377		S1_1077439		S1_1078082		S1_1127061		S1_1127063		S1_1127064		S1_1292042		S1_1388226		S1_1400921		S1_1400924		S1_1550399		S1_1550400		S1_1619392		S1_1619417		S1_1775505		S1_2598148		S1_2817452		S1_3187817
AM1-1	1	1	2	2	2	2	2	2	2	1	2	1	2	1	1	2	2	2	2	2	2	2	2	2	2	1	1	1	1	1	1	1	1	1	2	1	2	2	2	1	1	2	2	1	1	1	2	2	2
AM1-2	1	2	2	2	2	2	2	2	2	1	1	1	1	1	1	2	2	2	2	2	2	2	2	2	2	1	1	1	1	1	1	1	1	2	2	2	2	2	2	1	1	2	2	1	1	1	1	2	2
AM1-3	1	1	2	2	2	2	2	2	2	1	2	1	2	1	1	2	2	2	2	2	2	2	2	2	2	1	1	1	1	1	1	1	1	2	2	2	2	2	2	1	1	2	2	1	1	1	1	2	2
AM1-4	1	2	2	2	2	2	2	1	2	1	2	1	2	1	1	1	2	1	2	2	2	2	2	2	2	1	2	1	1	1	1	1	1	2	2	2	2	2	2	1	1	2	2	1	1	1	1	2	2
AM1-5	1	1	2	2	2	2	2	2	2	1	2	1	2	1	1	2	2	2	2	2	2	2	2	2	2	1	1	1	1	1	1	1	1	2	2	2	2	2	2	1	1	2	2	1	1	1	1	2	2
AM2-1	2	1	2	2	2	2	2	2	2	2	2	2	2	1	2	1	2	1	2	1	2	1	2	1	2	1	2	1	2	2	2	2	2	1	2	1	2	1	2	1	2	2	2	1	2	2	2	1	2
AM2-2	2	2	2	1	2	2	2	1	2	2	2	2	2	1	2	2	2	2	2	2	2	2	2	2	2	1	2	1	1	2	2	2	2	2	2	2	2	2	2	2	2	2	2	1	1	2	2	2	2
AM2-3	2	2	2	2	2	2	2	2	2	2	2	2	2	2	2	1	2	1	2	1	2	1	2	1	2	2	2	1	2	2	2	2	2	1	2	1	2	1	2	1	2	2	2	1	2	2	2	1	2
AM2-4	2	2	2	2	2	2	2	2	2	2	2	2	2	2	2	2	2	2	2	2	2	2	2	2	2	1	1	1	1	1	1	1	1	1	1	1	1	2	2	1	1	2	2	1	1	1	1	2	2
AM2-5	2	2	2	2	2	2	2	2	2	2	2	2	2	2	2	1	2	1	2	1	2	1	2	1	2	1	2	1	2	1	1	1	1	1	1	1	1	2	2	1	1	2	2	1	2	1	2	1	2
AM3-1	3	1	2	1	1	2	2	1	2	2	2	2	2	1	1	1	2	1	2	2	2	2	2	2	2	2	2	1	1	2	2	2	2	2	2	2	2	1	2	2	2	2	2	1	1	2	2	2	2
AM3-2	3	1	2	2	2	2	2	2	2	2	2	2	2	1	2	2	2	2	2	2	2	2	2	2	2	1	2	1	1	2	2	2	2	2	2	2	2	1	1	2	2	2	2	1	1	2	2	2	2
AM3-3	3	1	2	2	2	2	2	2	2	2	2	2	2	1	2	2	2	2	2	2	2	2	2	2	2	1	1	1	1	1	2	1	2	1	2	1	2	1	2	1	2	2	2	1	1	2	2	2	2
AM3-4	3	1	2	2	2	2	2	1	2	2	2	2	2	1	1	2	2	2	2	2	2	2	2	2	2	1	1	1	1	1	2	1	2	2	2	2	2	1	2	2	2	2	2	1	1	2	2	2	2
AM3-5	3	1	2	2	2	1	2	2	2	2	2	2	2	1	1	2	2	2	2	2	2	2	2	2	2	1	1	1	1	1	2	1	2	2	2	2	2	1	1	2	2	2	2	1	1	2	2	2	2
AM4-1	4	1	2	1	2	2	2	1	2	2	2	2	2	2	2	1	2	1	2	1	2	1	2	1	2	1	2	1	2	1	2	1	2	2	2	2	2	1	2	1	2	1	2	1	1	2	2	2	2
AM4-2	4	2	2	2	2	2	2	2	2	2	2	2	2	2	2	2	2	2	2	2	2	2	2	2	2	1	2	1	1	1	1	1	1	1	2	1	2	1	2	1	2	1	2	1	2	2	2	2	2
AM4-3	4	1	2	1	2	2	2	2	2	2	2	2	2	1	2	2	2	2	2	2	2	2	2	2	2	2	2	1	2	2	2	2	2	2	2	2	2	2	2	2	2	2	2	1	2	2	2	2	2
AM4-4	4	1	2	1	2	2	2	2	2	2	2	2	2	1	2	2	2	2	2	2	2	2	2	2	2	2	2	1	2	2	2	2	2	1	2	1	2	2	2	2	2	2	2	2	2	1	2	2	2
AM4-5	4	1	2	1	2	2	2	1	2	2	2	2	2	1	2	2	2	2	2	2	2	2	2	2	2	2	2	1	1	2	2	2	2	2	2	2	2	1	2	2	2	1	2	1	1	2	2	2	2
AM5-1	5	2	2	1	2	2	2	2	2	1	2	2	2	2	2	2	2	1	2	2	2	2	2	2	2	2	2	2	2	2	2	2	2	1	1	1	1	2	2	1	2	2	2	2	2	2	2	1	2
AM5-2	5	1	2	1	2	1	2	2	2	2	2	2	2	1	2	2	2	2	2	1	2	2	2	2	2	2	2	1	1	1	2	1	2	1	2	1	2	1	2	2	2	2	2	1	2	1	2	2	2
AM5-3	5	2	2	1	2	2	2	1	2	2	2	2	2	2	2	2	2	1	2	2	2	2	2	2	2	2	2	1	2	1	2	1	2	1	1	1	1	2	2	1	2	2	2	2	2	1	2	1	2
AM5-4	5	2	2	1	2	1	2	1	2	2	2	2	2	2	2	2	2	2	2	2	2	2	2	2	2	2	2	1	1	1	2	1	2	1	1	1	1	2	2	1	2	2	2	2	2	1	2	1	2
AM5-5	5	2	2	1	2	1	2	1	2	2	2	2	2	2	2	1	2	1	2	2	2	2	2	2	2	1	2	1	1	2	2	2	2	1	2	1	2	1	2	1	2	2	2	2	2	1	1	1	1
AM6-1	6	2	2	2	2	2	2	2	2	2	2	2	2	2	2	1	2	1	2	2	2	2	2	2	2	1	2	1	2	1	2	1	2	1	2	1	2	2	2	1	2	2	2	1	2	1	1	2	2
AM6-2	6	2	2	1	2	2	2	2	2	2	2	2	2	2	2	1	2	1	2	2	2	2	2	2	2	1	2	1	1	1	2	1	2	1	2	1	2	1	2	1	2	2	2	1	1	2	2	2	2
AM6-3	6	2	2	1	1	2	2	2	2	1	2	1	2	2	2	2	2	2	2	1	2	1	2	1	2	1	2	1	2	2	2	2	2	2	2	2	2	1	2	1	2	2	2	1	1	2	2	2	2
AM6-4	6	1	2	2	2	2	2	2	2	2	2	2	2	1	2	2	2	2	2	2	2	2	2	2	2	2	2	1	1	2	2	2	2	2	2	2	2	1	1	2	2	2	2	1	1	2	2	2	2
AM6-5	6	2	2	1	2	2	2	2	2	2	2	2	2	2	2	1	2	1	2	2	2	2	2	2	2	1	2	1	1	1	2	1	2	1	2	1	2	1	2	1	2	2	2	1	1	1	2	2	2
AM7-1	7	2	2	1	2	2	2	1	2	2	2	2	2	1	2	2	2	2	2	2	2	2	2	2	2	1	2	1	1	1	2	1	2	1	2	1	2	1	2	1	2	2	2	1	2	1	2	2	2
AM7-2	7	2	2	2	2	2	2	2	2	2	2	2	2	2	2	2	2	2	2	2	2	2	2	2	2	1	2	1	1	2	2	2	2	2	2	2	2	1	1	2	2	2	2	1	1	2	2	2	2
AM7-3	7	2	2	1	2	2	2	1	2	1	2	1	2	2	2	2	2	2	2	2	2	2	2	2	2	2	2	1	2	2	2	2	2	1	2	1	2	1	2	1	2	2	2	1	1	2	2	2	2
AM7-4	7	2	2	1	2	2	2	1	2	2	2	2	2	1	2	2	2	2	2	2	2	2	2	2	2	1	2	1	1	1	2	1	2	1	2	1	2	1	2	1	2	2	2	1	2	1	2	2	2
AM7-5	7	2	2	2	2	2	2	2	2	2	2	2	2	2	2	2	2	2	2	2	2	2	2	2	2	1	1	1	1	1	1	1	1	1	1	1	1	2	2	1	1	2	2	1	1	1	1	2	2
AM8-1	8	1	2	1	2	2	2	2	2	1	2	2	2	1	2	1	1	1	1	1	2	1	2	1	2	2	2	2	2	0	0	0	0	1	2	1	2	1	2	1	2	2	2	1	2	2	2	1	2
AM8-2	8	1	2	2	2	2	2	1	2	2	2	2	2	1	2	2	2	2	2	2	2	2	2	2	2	1	1	1	2	1	1	1	1	2	2	2	2	1	2	2	2	1	2	1	1	2	2	2	2
AM8-3	8	1	2	2	2	2	2	2	2	2	2	2	2	1	2	1	2	1	2	1	2	1	2	1	2	1	2	1	2	0	0	0	0	1	2	1	2	1	2	1	2	2	2	1	1	2	2	2	2
AM8-4	8	1	1	2	2	2	2	2	2	2	2	2	2	1	1	2	2	2	2	2	2	2	2	2	2	1	1	1	1	1	1	1	1	2	2	2	2	1	1	2	2	2	2	1	1	2	2	2	2
AM8-5	8	1	2	2	2	2	2	2	2	2	2	2	2	1	2	1	2	1	2	1	2	1	2	1	2	1	2	1	2	2	2	2	2	1	2	1	2	1	2	1	2	2	2	1	2	2	2	1	2
AU1-1	9	2	2	2	2	2	2	2	2	2	2	2	2	2	2	1	2	1	2	1	2	1	2	1	2	2	2	1	1	2	2	2	2	2	2	2	2	1	1	2	2	2	2	1	1	2	2	1	1
AU1-2	9	2	2	1	2	1	2	2	2	2	2	2	2	2	2	1	2	1	1	1	1	1	1	1	1	1	2	1	2	2	2	2	2	1	2	1	2	1	1	2	2	1	2	1	2	1	2	1	2
AU1-3	9	2	2	1	2	2	2	1	2	1	2	2	2	2	2	1	2	1	2	2	2	2	2	2	2	1	2	1	2	2	2	2	2	2	2	2	2	1	2	2	2	1	2	1	2	1	2	1	2
AU1-4	9	1	1	1	1	1	2	1	2	1	2	2	2	2	2	1	2	1	1	1	1	1	1	1	1	1	2	2	2	2	2	2	2	1	1	1	1	1	1	2	2	1	1	2	2	1	1	2	2
AU1-5	9	2	2	1	2	1	2	1	2	1	2	2	2	1	2	2	2	2	2	2	2	2	2	2	2	1	2	1	2	2	2	2	2	2	2	2	2	1	1	2	2	1	2	1	2	1	2	1	1
AU2-1	10	2	2	2	2	2	2	2	2	2	2	2	2	2	2	2	2	2	2	2	2	2	2	2	2	2	2	1	1	0	0	0	0	2	2	2	2	2	2	1	2	2	2	1	2	2	2	2	2
AU2-2	10	2	2	2	2	2	2	2	2	2	2	2	2	2	2	1	2	1	2	1	2	1	2	1	2	2	2	1	2	2	2	2	2	2	2	2	2	2	2	2	2	2	2	1	2	2	2	2	2
AU2-3	10	2	2	2	2	2	2	1	2	1	2	1	2	2	2	2	2	2	2	2	2	2	2	2	2	2	2	1	2	2	2	2	2	2	2	2	2	1	2	2	2	2	2	1	2	1	2	1	1
AU2-4	10	2	2	2	2	2	2	2	2	2	2	2	2	2	2	2	2	2	2	2	2	2	2	2	2	2	2	1	1	2	2	2	2	2	2	2	2	1	2	2	2	2	2	1	2	2	2	0	0
AU2-5	10	2	2	2	2	2	2	2	2	2	2	2	2	2	2	1	2	1	2	1	2	1	2	1	2	2	2	1	2	2	2	2	2	2	2	2	2	1	2	2	2	2	2	1	2	2	2	2	2
AU3-1	11	2	2	1	1	1	2	1	2	1	2	2	2	2	2	1	2	1	2	1	2	1	2	1	2	2	2	1	1	2	2	2	2	2	2	2	2	1	2	2	2	2	2	1	1	2	2	1	2
AU3-2	11	2	2	1	2	1	1	1	2	1	2	2	2	2	2	1	2	1	2	1	2	1	2	1	2	2	2	1	1	2	2	2	2	2	2	2	2	1	2	2	2	2	2	1	1	2	2	1	2
AU3-3	11	2	2	1	1	2	2	2	2	2	2	2	2	2	2	1	2	1	2	1	2	1	2	1	2	1	2	2	2	1	2	1	2	2	2	2	2	2	2	2	2	1	2	1	2	1	2	1	2
AU3-4	11	2	2	1	2	1	2	2	2	2	2	2	2	2	2	1	2	1	2	1	2	1	2	1	2	2	2	1	2	2	2	2	2	2	2	2	2	2	2	2	2	1	2	1	2	1	2	1	2
AU3-5	11	2	2	1	1	1	2	1	2	1	2	2	2	2	2	1	1	1	1	1	1	1	1	1	1	2	2	1	2	2	2	2	2	2	2	2	2	1	2	2	2	1	2	1	2	1	2	2	2
AU4-1	12	2	2	2	2	2	2	2	2	1	2	2	2	2	2	1	2	1	2	1	2	1	2	1	2	2	2	1	2	2	2	2	2	2	2	2	2	1	1	2	2	1	2	1	2	2	2	1	1
AU4-2	12	2	2	2	2	2	2	2	2	2	2	2	2	1	1	2	2	2	2	2	2	2	2	2	2	2	2	2	2	2	2	2	2	2	2	2	2	2	2	2	2	1	1	1	1	2	2	1	1
AU4-3	12	2	2	2	2	2	2	2	2	1	2	1	2	1	2	1	2	1	2	1	2	1	2	1	2	2	2	1	2	2	2	2	2	2	2	2	2	1	2	2	2	1	2	2	2	1	2	1	2
AU4-4	12	2	2	2	2	1	2	2	2	1	2	1	2	1	2	1	2	1	2	2	2	2	2	2	2	1	2	1	2	1	2	1	2	1	2	1	2	1	2	2	2	1	2	1	2	2	2	1	2
AU4-5	12	2	2	2	2	1	2	2	2	1	2	1	2	1	1	1	2	1	2	1	2	1	2	1	2	2	2	2	2	2	2	2	2	2	2	2	2	2	2	2	2	2	2	1	2	1	2	1	1
AU5-1	13	1	1	2	2	2	2	2	2	2	2	2	2	2	2	1	2	1	2	1	2	1	2	1	2	1	2	2	2	1	2	1	2	1	2	1	2	1	2	1	2	2	2	1	1	2	2	1	2
AU5-2	13	2	2	2	2	2	2	1	2	2	2	2	2	2	2	1	1	1	1	1	1	1	1	1	1	2	2	2	2	2	2	2	2	2	2	2	2	1	2	2	2	1	2	2	2	1	1	1	2
AU5-3	13	2	2	2	2	2	2	2	2	2	2	1	2	1	2	2	2	2	2	2	2	2	2	2	2	1	2	1	2	1	1	1	1	1	1	1	1	2	2	1	1	2	2	1	1	1	2	1	2
AU5-4	13	2	2	2	2	2	2	2	2	2	2	1	2	1	2	2	2	2	2	2	2	2	2	2	2	2	2	1	2	2	2	2	2	2	2	2	2	1	1	2	2	2	2	1	2	2	2	1	2
AU5-5	13	2	2	2	2	2	2	2	2	2	2	1	2	1	2	2	2	2	2	2	2	2	2	2	2	1	2	1	2	2	2	2	2	1	2	1	2	1	2	1	2	2	2	2	2	1	1	2	2
AU6-1	14	1	2	1	2	2	2	1	2	2	2	2	2	2	2	2	2	2	2	2	2	2	2	2	2	2	2	1	2	2	2	2	2	1	1	1	1	2	2	1	1	2	2	2	2	1	1	2	2
AU6-2	14	1	2	1	2	2	2	1	2	2	2	2	2	2	2	1	1	1	1	1	1	1	1	1	1	2	2	2	2	2	2	2	2	2	2	2	2	1	1	2	2	2	2	1	2	1	2	1	2
AU6-3	14	1	2	1	1	2	2	1	1	2	2	2	2	2	2	1	1	1	1	1	1	1	1	1	1	2	2	2	2	2	2	2	2	2	2	2	2	1	1	2	2	2	2	2	2	1	1	1	2
AU6-4	14	2	2	2	2	2	2	2	2	2	2	1	1	1	1	1	2	1	2	1	2	1	2	1	2	2	2	1	2	2	2	2	2	1	2	1	2	1	2	1	2	2	2	2	2	1	1	2	2
AU6-5	14	1	1	1	1	2	2	1	1	2	2	2	2	2	2	1	1	1	1	1	1	1	1	1	1	2	2	2	2	2	2	2	2	2	2	2	2	1	1	2	2	2	2	2	2	1	1	1	2
AU7-1	15	1	2	1	2	2	2	2	2	2	2	2	2	2	2	1	2	1	2	2	2	2	2	2	2	1	2	1	2	2	2	2	2	2	2	2	2	1	1	2	2	1	2	2	2	2	2	1	1
AU7-2	15	2	2	1	1	2	2	2	2	2	2	2	2	2	2	1	1	1	1	2	2	2	2	2	2	2	2	1	1	2	2	2	2	2	2	2	2	1	1	2	2	2	2	1	1	2	2	2	2
AU7-3	15	2	2	1	2	2	2	2	2	2	2	2	2	2	2	1	2	1	2	1	2	1	2	1	2	1	1	1	2	1	2	1	2	2	2	2	2	1	1	2	2	1	1	2	2	2	2	1	2
AU7-4	15	2	2	2	2	2	2	2	2	2	2	2	2	1	2	2	2	2	2	2	2	2	2	2	2	1	1	2	2	2	2	2	2	2	2	2	2	1	2	2	2	1	1	2	2	2	2	1	2
AU7-5	15	2	2	2	2	2	2	1	2	2	2	2	2	2	2	1	2	1	2	1	2	1	2	1	2	1	1	1	2	1	2	1	2	2	2	2	2	1	2	2	2	1	1	1	2	2	2	1	2
AU8-1	16	2	2	2	2	2	2	2	2	2	2	1	2	1	2	2	2	2	2	2	2	2	2	2	2	2	2	1	2	2	2	2	2	1	1	1	1	2	2	1	1	2	2	2	2	1	1	2	2
AU8-2	16	1	2	1	2	2	2	1	2	2	2	1	2	1	1	2	2	2	2	2	2	2	2	2	2	1	2	1	2	1	1	1	1	1	2	1	2	2	2	1	2	2	2	2	2	1	2	2	2
AU8-3	16	2	2	2	2	2	2	2	2	2	2	2	2	1	2	2	2	2	2	2	2	2	2	2	2	2	2	1	2	2	2	2	2	1	1	1	1	2	2	1	1	2	2	2	2	1	1	2	2
AU8-4	16	1	2	1	2	2	2	1	2	2	2	1	2	1	2	1	2	1	2	1	2	1	2	1	2	2	2	1	2	2	2	2	2	1	2	1	2	1	2	1	2	2	2	2	2	1	1	2	2
AU8-5	16	1	1	1	1	2	2	1	2	2	2	2	2	1	1	1	2	1	2	2	2	2	2	2	2	1	1	2	2	1	2	1	2	2	2	2	2	1	2	2	2	1	2	1	2	1	2	2	2
AU9-1	17	2	2	1	2	1	2	1	2	1	2	2	2	1	2	1	2	1	2	1	2	1	2	1	2	1	2	1	2	1	2	1	2	2	2	2	2	1	2	2	2	2	2	1	1	2	2	1	2
AU9-2	17	1	2	1	2	2	2	1	2	2	2	2	2	1	1	2	2	2	2	2	2	2	2	2	2	1	2	2	2	1	2	1	2	2	2	2	2	1	2	2	2	2	2	1	1	2	2	1	1
AU9-3	17	2	2	1	2	1	2	1	2	1	2	2	2	1	2	1	1	1	1	1	1	1	1	1	1	2	2	1	2	2	2	2	2	2	2	2	2	1	2	2	2	1	2	1	2	1	2	1	2
AU9-4	17	1	2	1	1	1	2	1	1	1	2	2	2	1	1	2	2	2	2	2	2	2	2	2	2	1	2	2	2	1	2	1	2	2	2	2	2	2	2	2	2	1	2	1	2	2	2	1	1
AU9-5	17	2	2	2	2	2	2	2	2	2	2	2	2	2	2	2	2	2	2	2	2	2	2	2	2	2	2	2	2	2	2	2	2	2	2	2	2	2	2	2	2	1	1	2	2	2	2	1	1
BN1-1	18	1	2	2	2	2	2	2	2	1	2	2	2	1	2	1	2	1	2	1	2	1	2	1	2	1	2	1	2	2	2	2	2	2	2	2	2	2	2	2	2	1	1	2	2	1	1	1	1
BN1-2	18	2	2	0	0	2	2	2	2	2	2	2	2	2	2	1	2	1	2	0	0	2	2	2	2	1	2	0	0	1	1	1	1	1	2	1	2	2	2	1	2	0	0	1	2	1	1	1	2
BN1-3	18	1	1	1	2	2	2	1	2	2	2	2	2	1	1	1	2	1	2	2	2	2	2	2	2	1	2	1	1	2	2	2	2	2	2	2	2	1	2	2	2	2	2	1	1	2	2	2	2
BN1-4	18	1	2	1	1	2	2	1	2	2	2	2	2	2	2	1	1	1	1	1	2	1	2	1	2	2	2	2	2	2	2	2	2	2	2	2	2	2	2	2	2	1	1	1	2	1	1	1	2
BN1-5	18	1	2	2	2	2	2	2	2	1	2	2	2	1	2	1	2	1	2	1	2	1	2	1	2	1	2	1	2	1	2	1	2	2	2	2	2	2	2	2	2	1	2	1	2	1	2	1	2
BE1-1	19	2	2	2	2	2	2	2	2	2	2	2	2	2	2	1	1	1	1	2	2	2	2	2	2	2	2	1	1	2	2	2	2	2	2	2	2	1	2	2	2	1	2	1	2	1	2	1	1
BE1-2	19	2	2	2	2	2	2	2	2	2	2	2	2	2	2	1	1	1	1	1	2	1	2	1	2	2	2	1	2	2	2	2	2	2	2	2	2	1	2	2	2	2	2	1	1	2	2	1	2
BE1-3	19	2	2	1	2	1	2	2	2	2	2	2	2	2	2	1	2	1	2	2	2	2	2	2	2	1	2	1	2	2	2	2	2	1	2	1	2	1	2	2	2	2	2	1	2	2	2	2	2
BE1-4	19	2	2	2	2	2	2	2	2	2	2	2	2	2	2	1	1	1	1	1	1	1	1	1	1	2	2	2	2	2	2	2	2	2	2	2	2	1	1	2	2	2	2	1	1	2	2	2	2
BE1-5	19	1	1	2	2	2	2	2	2	2	2	2	2	2	2	2	2	2	2	2	2	2	2	2	2	1	1	2	2	1	1	1	1	1	1	1	1	2	2	1	1	2	2	1	1	1	1	2	2
BE2-1	20	1	1	2	2	2	2	2	2	2	2	2	2	2	2	1	2	1	2	1	2	1	2	1	2	1	2	2	2	1	2	1	2	1	2	1	2	1	2	1	2	2	2	1	2	1	2	2	2
BE2-2	20	1	2	1	2	2	2	2	2	2	2	2	2	2	2	2	2	2	2	2	2	2	2	2	2	1	2	2	2	1	2	1	2	1	1	1	1	2	2	1	1	2	2	1	2	1	2	1	2
BE2-3	20	1	2	1	2	2	2	2	2	2	2	2	2	2	2	1	2	1	2	1	2	1	2	1	2	1	2	1	2	1	2	1	2	1	2	1	2	1	2	1	2	2	2	1	1	1	2	2	2
BE2-4	20	1	1	2	2	2	2	2	2	2	2	2	2	2	2	1	2	1	2	1	2	1	2	1	2	1	2	2	2	1	2	1	2	1	2	1	2	1	2	1	2	2	2	1	1	2	2	2	2
BE2-5	20	2	2	1	1	2	2	2	2	2	2	2	2	2	2	2	2	2	2	2	2	2	2	2	2	1	2	1	1	2	2	2	2	1	2	1	2	1	1	2	2	1	2	1	1	2	2	1	2
BE3-1	21	2	2	1	1	2	2	2	2	2	2	2	2	2	2	1	1	1	1	1	2	1	2	1	2	2	2	2	2	1	2	1	2	2	2	2	2	1	2	2	2	1	1	1	1	2	2	2	2
BE3-2	21	2	2	1	2	1	2	2	2	1	2	1	2	2	2	1	1	1	1	1	2	1	2	1	2	2	2	2	2	2	2	2	2	1	2	1	2	2	2	1	2	1	2	1	2	2	2	1	1
BE3-3	21	2	2	1	2	1	2	2	2	1	2	1	2	2	2	1	2	1	2	1	2	1	2	1	2	2	2	1	2	2	2	2	2	2	2	2	2	1	2	2	2	1	2	1	2	1	2	1	2
BE3-4	21	2	2	1	2	1	2	2	2	1	2	1	2	2	2	1	2	1	2	1	1	1	1	1	1	2	2	1	2	2	2	2	2	2	2	2	2	1	2	2	2	1	2	2	2	1	2	1	2
BE3-5	21	2	2	1	2	1	2	2	2	1	2	1	2	2	2	1	2	1	2	1	2	1	2	1	2	2	2	1	2	2	2	2	2	2	2	2	2	1	2	2	2	1	2	1	2	1	2	1	2
BE4-1	22	2	2	1	2	1	2	2	2	1	2	1	2	1	1	2	2	2	2	2	2	2	2	2	2	1	2	1	1	1	2	1	2	2	2	2	2	1	1	2	2	2	2	1	1	2	2	2	2
BE4-2	22	2	2	2	2	1	2	2	2	1	2	1	2	1	2	1	1	1	1	1	2	1	2	1	2	2	2	2	2	2	2	2	2	2	2	2	2	1	2	2	2	2	2	1	2	1	2	1	2
BE4-3	22	1	2	2	2	1	1	2	2	1	2	1	2	1	1	2	2	2	2	2	2	2	2	2	2	1	2	1	1	1	2	1	2	2	2	2	2	1	1	2	2	2	2	1	2	1	2	1	2
BE4-4	22	2	2	2	2	1	2	2	2	1	2	1	2	1	2	1	1	1	1	1	2	1	2	1	2	2	2	2	2	2	2	2	2	2	2	2	2	1	2	2	2	2	2	1	2	1	2	1	2
BE4-5	22	2	2	2	2	1	1	2	2	1	1	1	1	1	1	1	2	1	2	1	1	1	1	1	1	1	2	1	1	1	1	1	1	2	2	2	2	1	1	2	2	2	2	1	1	2	2	2	2
BE5-1	23	2	2	1	2	1	2	2	2	2	2	2	2	1	2	1	1	1	1	2	2	2	2	2	2	1	1	1	1	1	1	1	1	2	2	2	2	1	1	2	2	1	2	1	1	2	2	1	1
BE5-2	23	2	2	1	2	1	2	2	2	2	2	2	2	1	2	1	1	1	1	2	2	2	2	2	2	1	2	1	1	1	1	1	1	2	2	2	2	1	1	2	2	1	2	1	1	2	2	1	1
BE5-3	23	2	2	2	2	1	1	2	2	2	2	2	2	2	2	1	1	1	1	2	2	2	2	2	2	2	2	1	1	0	0	0	0	2	2	2	2	1	1	2	2	2	2	2	2	2	2	1	1
BE5-4	23	2	2	1	2	2	2	1	2	2	2	2	2	1	2	1	2	1	1	2	2	2	2	2	2	1	2	1	2	1	2	1	2	2	2	2	2	1	2	2	2	1	1	1	2	2	2	1	1
BE5-5	23	1	2	1	2	2	2	2	2	2	2	2	2	2	2	2	2	2	2	2	2	2	2	2	2	2	2	1	1	2	2	2	2	2	2	2	2	1	2	2	2	2	2	1	1	2	2	1	1
BE6-1	24	1	2	2	2	1	2	2	2	2	2	2	2	1	2	1	1	1	1	1	2	1	2	1	2	1	2	1	2	1	2	1	2	1	2	1	2	1	2	2	2	1	2	1	2	2	2	1	2
BE6-2	24	2	2	1	2	2	2	2	2	2	2	2	2	2	2	1	2	1	2	2	2	2	2	2	2	1	2	1	2	1	2	1	2	1	2	1	2	1	2	1	2	1	2	1	1	1	2	1	1
BE6-3	24	2	2	2	2	2	2	2	2	2	2	2	2	2	2	2	2	2	2	2	2	2	2	2	2	1	2	1	2	1	2	1	2	1	1	1	1	2	2	1	1	2	2	1	1	1	2	1	2
BE6-4	24	1	2	2	2	2	2	2	2	2	2	2	2	2	2	2	2	2	2	2	2	2	2	2	2	2	2	1	1	2	2	2	2	2	2	2	2	1	2	2	2	2	2	1	1	2	2	1	1
BE6-5	24	2	2	1	2	1	2	2	2	1	2	2	2	1	2	1	2	1	2	1	1	1	1	1	1	2	2	1	2	2	2	2	2	2	2	2	2	1	2	2	2	1	2	1	1	2	2	1	1
BE7-1	25	2	2	1	2	2	2	2	2	2	2	2	2	2	2	1	2	1	2	2	2	2	2	2	2	2	2	1	2	2	2	2	2	2	2	2	2	1	2	2	2	2	2	2	2	1	2	2	2
BE7-2	25	1	2	2	2	2	2	2	2	2	2	2	2	2	2	2	2	2	2	2	2	2	2	2	2	1	2	1	2	1	2	1	2	1	2	1	2	2	2	1	2	2	2	1	2	1	2	1	2
BE7-3	25	2	2	1	2	2	2	2	2	2	2	2	2	1	2	2	2	2	2	2	2	2	2	2	2	1	2	1	2	1	2	1	2	2	2	2	2	1	2	2	2	1	2	1	2	2	2	1	2
BE7-4	25	2	2	1	2	2	2	2	2	2	2	2	2	2	2	1	1	1	1	1	1	1	1	1	1	1	2	2	2	2	2	2	2	2	2	2	2	1	2	1	2	1	2	2	2	2	2	1	2
BE7-5	25	1	2	2	2	2	2	2	2	2	2	2	2	2	2	1	2	1	2	2	2	2	2	2	2	1	2	1	2	1	1	1	1	1	2	1	2	2	2	1	2	2	2	1	1	2	2	1	1
CH1-1	26	2	2	2	2	1	1	2	2	2	2	2	2	2	2	1	1	1	1	2	2	2	2	2	2	1	2	2	2	1	1	1	1	2	2	2	2	2	2	2	2	1	1	1	2	1	1	2	2
CH1-2	26	2	2	2	2	1	1	2	2	2	2	2	2	2	2	1	1	1	1	2	2	2	2	2	2	2	2	2	2	2	2	2	2	2	2	2	2	1	2	2	2	1	1	1	1	2	2	1	2
CH1-3	26	2	2	1	2	1	2	2	2	2	2	2	2	1	2	2	2	2	2	2	2	2	2	2	2	2	2	2	2	1	1	1	1	0	0	0	0	2	2	2	2	2	2	2	2	1	1	2	2
CH1-4	26	2	2	1	2	1	2	2	2	2	2	2	2	1	2	1	2	1	2	2	2	2	2	2	2	1	2	2	2	1	2	1	2	2	2	2	2	2	2	2	2	1	2	1	2	2	2	2	2
CH1-5	26	2	2	1	2	1	2	2	2	2	2	2	2	1	2	1	2	1	2	2	2	2	2	2	2	2	2	1	2	2	2	2	2	1	2	1	2	2	2	2	2	1	1	1	2	1	2	2	2
CH2-1	27	1	2	1	2	2	2	2	2	2	2	2	2	2	2	2	2	1	2	2	2	2	2	2	2	2	2	2	2	1	2	1	2	2	2	2	2	2	2	2	2	1	2	2	2	1	2	1	2
CH2-2	27	2	2	2	2	2	2	1	1	2	2	2	2	2	2	2	2	2	2	2	2	2	2	2	2	2	2	2	2	2	2	2	2	2	2	2	2	2	2	2	2	1	2	2	2	1	2	1	2
CH2-3	27	2	2	2	2	1	1	2	2	2	2	2	2	2	2	1	1	1	1	2	2	2	2	2	2	2	2	2	2	2	2	2	2	2	2	2	2	1	1	2	2	1	1	1	1	2	2	2	2
CH2-4	27	1	2	1	2	2	2	2	2	1	2	2	2	1	2	2	2	2	2	2	2	2	2	2	2	2	2	2	2	2	2	2	2	2	2	2	2	2	2	2	2	1	1	2	2	2	2	1	1
CH2-5	27	2	2	2	2	1	2	2	2	2	2	2	2	1	2	1	2	1	2	2	2	2	2	2	2	1	2	2	2	1	2	1	2	2	2	2	2	2	2	2	2	1	1	2	2	1	2	1	2
CH3-1	28	1	2	2	2	1	2	2	2	1	2	2	2	1	2	1	2	1	2	2	2	2	2	2	2	2	2	2	2	2	2	2	2	2	2	2	2	1	2	2	2	1	1	1	2	1	2	1	2
CH3-2	28	1	1	1	2	2	2	2	2	1	2	2	2	1	1	2	2	2	2	2	2	2	2	2	2	2	2	2	2	1	2	1	2	2	2	2	2	2	2	2	2	1	2	2	2	1	1	2	2
CH3-3	28	1	2	2	2	1	2	2	2	1	2	2	2	1	2	1	2	1	2	2	2	2	2	2	2	2	2	2	2	2	2	2	2	2	2	2	2	2	2	2	2	1	1	1	2	1	2	2	2
CH3-4	28	2	2	2	2	1	1	2	2	2	2	2	2	2	2	1	1	1	1	2	2	2	2	2	2	2	2	2	2	2	2	2	2	2	2	2	2	1	1	2	2	1	1	1	1	2	2	1	1
CH3-5	28	2	2	2	2	1	1	2	2	2	2	2	2	2	2	1	1	1	1	2	2	2	2	2	2	2	2	2	2	2	2	2	2	2	2	2	2	1	1	2	2	1	1	1	1	2	2	1	1
CH4-1	29	2	2	2	2	2	2	1	2	2	2	2	2	2	2	2	2	1	2	2	2	2	2	2	2	2	2	2	2	1	2	1	2	2	2	2	2	2	2	2	2	1	2	2	2	2	2	1	1
CH4-2	29	2	2	1	2	2	2	2	2	2	2	2	2	2	2	2	2	1	2	0	0	0	0	0	0	1	2	2	2	2	2	2	2	2	2	2	2	2	2	2	2	1	2	2	2	2	2	1	1
CH4-3	29	2	2	1	2	2	2	1	2	2	2	2	2	2	2	2	2	2	2	2	2	2	2	2	2	1	2	2	2	2	2	2	2	2	2	2	2	2	2	2	2	1	2	2	2	2	2	0	0
CH4-4	29	2	2	1	2	2	2	1	2	2	2	2	2	2	2	2	2	2	2	2	2	2	2	2	2	1	2	2	2	1	1	1	1	2	2	2	2	2	2	2	2	2	2	2	2	2	2	1	1
CH4-5	29	2	2	1	2	2	2	2	2	2	2	2	2	1	2	1	2	1	2	2	2	2	2	2	2	1	1	2	2	2	2	2	2	2	2	2	2	2	2	2	2	1	2	2	2	1	2	2	2
CH5-1	30	1	2	1	2	2	2	2	2	2	2	2	2	2	2	2	2	1	2	2	2	2	2	2	2	2	2	2	2	1	1	1	1	2	2	2	2	2	2	2	2	2	2	2	2	2	2	1	1
CH5-2	30	2	2	2	2	2	2	2	2	2	2	2	2	2	2	2	2	1	1	2	2	2	2	2	2	2	2	2	2	1	1	1	1	2	2	2	2	2	2	2	2	2	2	2	2	2	2	1	1
CH5-3	30	2	2	2	2	2	2	1	1	2	2	2	2	2	2	2	2	2	2	2	2	2	2	2	2	2	2	2	2	2	2	2	2	2	2	2	2	2	2	2	2	1	1	2	2	1	1	2	2
CH5-4	30	2	2	2	2	2	2	2	2	2	2	2	2	2	2	2	2	1	1	2	2	2	2	2	2	2	2	2	2	1	1	1	1	2	2	2	2	2	2	2	2	2	2	2	2	1	2	1	2
CH5-5	30	2	2	2	2	1	2	1	2	2	2	2	2	2	2	1	2	1	2	2	2	2	2	2	2	2	2	2	2	2	2	2	2	2	2	2	2	1	2	2	2	1	1	1	2	1	2	2	2
CH6-1	31	2	2	2	2	2	2	2	2	2	2	2	2	2	2	1	1	1	1	2	2	2	2	2	2	2	2	2	2	1	2	1	2	2	2	2	2	1	2	2	2	1	1	1	2	1	2	1	2
CH6-2	31	2	2	1	2	2	2	2	2	2	2	2	2	2	2	1	1	1	1	2	2	2	2	2	2	2	2	2	2	1	2	1	2	2	2	2	2	2	2	2	2	2	2	1	2	2	2	1	2
CH6-3	31	2	2	1	2	2	2	2	2	1	2	1	2	2	2	1	2	1	2	2	2	2	2	2	2	2	2	2	2	1	1	1	1	1	2	1	2	2	2	2	2	1	2	2	2	1	2	1	2
CH6-4	31	2	2	2	2	2	2	2	2	2	2	2	2	2	2	1	1	1	1	1	2	1	2	1	2	2	2	2	2	1	2	1	2	1	2	1	2	1	2	1	2	1	2	2	2	1	2	1	2
CH6-5	31	2	2	1	2	2	2	1	2	1	2	1	2	2	2	1	2	1	2	2	2	2	2	2	2	1	1	2	2	2	2	2	2	2	2	2	2	2	2	1	2	2	2	1	2	1	2	2	2
CH7-1	32	2	2	1	2	1	2	2	2	2	2	2	2	2	2	1	1	1	1	1	2	1	2	1	2	2	2	2	2	2	2	2	2	2	2	2	2	2	2	2	2	2	2	2	2	2	2	1	2
CH7-2	32	2	2	2	2	1	1	2	2	2	2	2	2	2	2	1	1	1	1	1	2	1	2	1	2	2	2	2	2	2	2	2	2	2	2	2	2	1	2	2	2	1	2	1	2	2	2	2	2
CH7-3	32	2	2	1	2	1	1	1	2	2	2	1	2	1	2	2	2	1	2	2	2	2	2	2	2	1	2	2	2	1	2	1	2	2	2	2	2	2	2	2	2	0	0	1	2	1	2	1	1
CH7-4	32	2	2	1	2	1	2	1	2	2	2	1	2	2	2	1	2	1	1	1	2	1	2	1	2	2	2	2	2	2	2	2	2	2	2	2	2	2	2	2	2	1	2	2	2	1	2	1	2
CH7-5	32	2	2	1	1	2	2	2	2	2	2	2	2	1	1	2	2	2	2	2	2	2	2	2	2	1	1	2	2	1	1	1	1	2	2	2	2	2	2	2	2	1	1	1	1	2	2	1	2
CH8-1	33	2	2	1	1	2	2	2	2	2	2	2	2	1	1	2	2	2	2	2	2	2	2	2	2	1	2	1	2	1	1	1	1	1	2	1	2	2	2	2	2	1	1	1	2	1	2	1	2
CH8-2	33	1	2	1	1	2	2	2	2	2	2	2	2	1	2	2	2	2	2	2	2	2	2	2	2	1	2	1	2	1	2	1	2	2	2	2	2	2	2	2	2	1	1	1	2	1	2	1	1
CH8-3	33	2	2	1	2	1	2	2	2	2	2	2	2	1	2	1	2	1	2	2	2	2	2	2	2	2	2	1	2	2	2	2	2	1	2	1	2	1	2	2	2	1	1	1	2	1	2	1	2
CH8-4	33	2	2	2	2	1	1	2	2	2	2	2	2	1	2	1	2	1	2	2	2	2	2	2	2	1	2	2	2	1	2	1	2	2	2	2	2	1	2	2	2	1	1	1	1	2	2	1	2
CH8-5	33	2	2	1	2	1	2	2	2	2	2	2	2	1	2	1	2	1	2	2	2	2	2	2	2	1	2	2	2	1	2	1	2	2	2	2	2	1	2	2	2	1	1	1	1	2	2	1	2
CH9-1	34	1	2	2	2	1	2	1	1	1	2	2	2	2	2	1	2	1	2	1	2	1	2	1	2	1	1	2	2	2	2	2	2	2	2	2	2	1	1	2	2	2	2	2	2	2	2	1	1
CH9-2	34	1	2	2	2	1	1	1	1	1	1	2	2	2	2	1	1	1	1	1	1	1	1	1	1	1	1	2	2	2	2	2	2	2	2	2	2	1	1	2	2	2	2	2	2	2	2	2	2
CH9-3	34	1	1	2	2	1	2	1	1	1	1	2	2	2	2	1	1	1	1	1	1	1	1	1	1	1	1	2	2	2	2	2	2	2	2	2	2	1	1	2	2	2	2	2	2	2	2	2	2
CH9-4	34	1	1	2	2	1	1	1	1	1	1	2	2	2	2	1	1	1	1	1	1	1	1	1	1	1	1	2	2	2	2	2	2	2	2	2	2	1	1	2	2	2	2	2	2	2	2	1	2
CH9-5	34	1	2	2	2	2	2	1	1	2	2	2	2	2	2	1	2	1	2	2	2	2	2	2	2	1	1	2	2	2	2	2	2	2	2	2	2	1	1	2	2	2	2	2	2	2	2	1	2
DA1-1	35	2	2	1	2	2	2	2	2	2	2	2	2	2	2	1	2	1	2	1	1	1	1	1	1	1	2	1	2	1	2	1	2	2	2	2	2	1	1	2	2	1	2	2	2	1	2	1	1
DA1-2	35	2	2	1	1	2	2	1	2	2	2	2	2	2	2	1	1	1	1	1	2	1	2	1	2	2	2	2	2	1	2	1	2	1	2	1	2	2	2	1	2	2	2	1	2	1	2	1	2
DA1-3	35	2	2	1	1	2	2	1	2	2	2	2	2	2	2	1	2	1	2	2	2	2	2	2	2	1	2	2	2	1	1	1	1	2	2	2	2	2	2	2	2	1	2	1	1	2	2	1	1
DA1-4	35	2	2	1	2	2	2	1	2	2	2	2	2	2	2	1	2	1	2	2	2	2	2	2	2	1	2	2	2	1	1	1	1	2	2	2	2	2	2	2	2	1	1	1	1	2	2	1	2
DA1-5	35	2	2	1	2	2	2	1	2	2	2	2	2	2	2	1	2	1	2	2	2	2	2	2	2	1	2	2	2	1	1	1	1	2	2	2	2	2	2	2	2	1	1	1	1	2	2	1	2
DA2-1	36	2	2	1	2	2	2	1	2	2	2	2	2	2	2	2	2	2	2	2	2	2	2	2	2	1	2	2	2	1	2	1	2	2	2	2	2	2	2	2	2	1	1	2	2	2	2	1	1
DA2-2	36	2	2	2	2	2	2	2	2	2	2	2	2	2	2	1	2	1	2	2	2	2	2	2	2	1	2	1	2	1	1	1	1	2	2	2	2	2	2	2	2	1	2	1	2	2	2	1	1
DA2-3	36	2	2	1	2	1	2	2	2	2	2	2	2	2	2	1	2	1	2	2	2	2	2	2	2	1	2	1	2	1	1	1	1	2	2	2	2	2	2	2	2	1	2	1	1	2	2	1	2
DA2-4	36	2	2	2	2	2	2	2	2	2	2	2	2	2	2	1	1	1	1	1	2	1	2	1	2	1	2	1	2	1	1	1	1	2	2	2	2	1	2	2	2	1	2	2	2	1	1	1	2
DA2-5	36	2	2	1	1	2	2	1	2	2	2	2	2	2	2	1	1	1	1	2	2	2	2	2	2	2	2	2	2	1	1	1	1	2	2	2	2	2	2	2	2	1	2	1	2	2	2	1	1
DA3-1	37	2	2	2	2	2	2	2	2	2	2	2	2	2	2	1	1	1	1	1	2	1	2	1	2	2	2	1	2	1	1	1	1	1	2	1	2	2	2	2	2	1	1	1	1	2	2	1	1
DA3-2	37	2	2	2	2	1	2	2	2	1	2	1	2	2	2	1	2	1	1	2	2	2	2	2	2	1	2	2	2	1	2	1	2	2	2	2	2	2	2	2	2	2	2	2	2	1	1	1	2
DA3-3	37	2	2	1	2	2	2	1	2	1	2	1	2	2	2	2	2	2	2	1	2	1	2	1	2	1	2	2	2	1	2	1	2	2	2	2	2	1	2	2	2	1	2	2	2	1	2	1	1
DA3-4	37	2	2	1	2	2	2	1	2	2	2	2	2	2	2	1	1	1	1	1	1	1	1	1	1	1	2	1	1	1	1	1	1	1	2	1	2	2	2	2	2	1	2	1	2	1	1	2	2
DA3-5	37	2	2	1	2	2	2	2	2	2	2	2	2	2	2	1	1	1	1	2	2	2	2	2	2	2	2	2	2	1	2	1	2	2	2	2	2	2	2	1	2	2	2	2	2	1	1	1	2
DA4-1	38	2	2	2	2	2	2	2	2	2	2	2	2	2	2	1	1	1	1	1	2	1	2	1	2	2	2	1	2	2	2	2	2	1	2	1	2	2	2	1	2	2	2	1	1	1	2	2	2
DA4-2	38	2	2	1	1	2	2	1	2	2	2	2	2	2	2	1	1	1	1	1	2	1	2	1	2	2	2	2	2	2	2	2	2	2	2	2	2	2	2	0	0	0	0	2	2	1	2	1	2
DA4-3	38	2	2	0	0	1	2	2	2	2	2	2	2	2	2	1	1	1	1	2	2	2	2	2	2	2	2	0	0	2	2	2	2	2	2	2	2	2	2	0	0	0	0	1	2	1	1	2	2
DA4-4	38	2	2	2	2	1	2	2	2	1	2	1	2	2	2	1	2	1	2	2	2	2	2	2	2	1	2	1	1	1	1	1	1	2	2	2	2	1	2	2	2	1	2	1	2	2	2	1	1
DA4-5	38	2	2	2	2	1	1	2	2	1	2	1	2	2	2	1	2	1	2	1	2	1	2	1	2	2	2	1	2	2	2	2	2	1	2	1	2	1	2	1	2	1	2	1	1	2	2	1	2
DA5-1	39	2	2	2	2	1	2	2	2	2	2	2	2	2	2	1	1	1	1	2	2	2	2	2	2	2	2	1	2	1	1	1	1	2	2	2	2	1	2	2	2	1	2	2	2	1	2	1	2
DA5-2	39	2	2	1	2	1	2	1	2	1	2	1	2	2	2	2	2	2	2	1	2	1	2	1	2	1	2	2	2	1	2	1	2	1	2	1	2	2	2	1	2	1	2	1	1	1	2	1	2
DA5-3	39	2	2	1	2	2	2	2	2	2	2	2	2	2	2	1	1	1	1	1	2	1	2	1	2	2	2	2	2	2	2	2	2	1	2	1	2	2	2	1	2	2	2	1	2	1	2	1	2
DA5-4	39	2	2	1	2	1	2	1	2	2	2	2	2	2	2	1	1	1	1	2	2	2	2	2	2	2	2	2	2	1	1	1	1	2	2	2	2	2	2	2	2	2	2	1	2	1	2	1	1
DA5-5	39	2	2	1	2	1	2	2	2	1	2	2	2	2	2	1	1	1	1	1	2	1	2	1	2	2	2	2	2	1	2	1	2	1	2	1	2	2	2	1	2	2	2	1	2	2	2	1	1
DA6-1	40	2	2	2	2	2	2	2	2	1	1	1	1	2	2	2	2	2	2	2	2	2	2	2	2	1	1	1	1	1	1	1	1	2	2	2	2	1	1	2	2	1	1	1	1	2	2	2	2
DA6-2	40	1	2	1	2	2	2	2	2	1	2	1	2	2	2	2	2	2	2	2	2	2	2	2	2	2	2	1	2	2	2	2	2	1	2	1	2	1	2	1	2	1	2	2	2	1	2	1	2
DA6-3	40	2	2	2	2	2	2	2	2	1	2	1	2	2	2	2	2	2	2	2	2	2	2	2	2	1	2	1	2	1	2	1	2	1	2	1	2	1	1	2	2	1	1	1	2	2	2	1	2
DA6-4	40	1	2	1	2	2	2	2	2	2	2	2	2	2	2	1	2	1	2	2	2	2	2	2	2	2	2	2	2	2	2	2	2	1	2	1	2	1	2	1	2	2	2	1	2	1	2	2	2
DA6-5	40	1	2	1	2	2	2	1	2	2	2	2	2	2	2	1	2	1	2	2	2	2	2	2	2	2	2	2	2	2	2	2	2	1	2	1	2	2	2	1	2	1	2	2	2	1	2	2	2
DA7-1	41	2	2	2	2	1	2	2	2	1	1	1	1	1	2	2	2	2	2	2	2	2	2	2	2	1	2	1	2	1	2	1	2	2	2	2	2	2	2	1	2	2	2	1	2	2	2	2	2
DA7-2	41	2	2	1	2	2	2	2	2	2	2	2	2	2	2	1	1	1	1	2	2	2	2	2	2	2	2	2	2	2	2	2	2	2	2	2	2	2	2	2	2	2	2	1	2	1	2	2	2
DA7-3	41	2	2	1	2	2	2	2	2	2	2	2	2	2	2	1	1	1	1	2	2	2	2	2	2	2	2	1	2	2	2	2	2	2	2	2	2	1	2	2	2	2	2	2	2	1	2	1	2
DA7-4	41	2	2	2	2	2	2	1	2	2	2	2	2	1	2	1	1	1	1	1	2	1	2	1	2	2	2	1	2	1	2	1	2	1	2	1	2	2	2	2	2	1	2	1	2	1	2	1	2
DA7-5	41	2	2	2	2	2	2	2	2	2	2	2	2	2	2	1	1	1	1	1	2	1	2	1	2	2	2	1	2	1	1	1	1	1	2	1	2	2	2	2	2	1	2	1	2	1	2	1	2
DA8-1	42	2	2	2	2	2	2	1	2	1	2	1	2	2	2	2	2	2	2	2	2	2	2	2	2	1	1	1	2	1	1	1	1	1	2	1	2	1	2	1	2	1	2	1	1	2	2	2	2
DA8-2	42	2	2	1	1	2	2	1	2	2	2	2	2	2	2	1	2	1	2	2	2	2	2	2	2	1	2	2	2	1	1	1	1	2	2	2	2	2	2	2	2	1	2	1	2	2	2	1	1
DA8-3	42	2	2	1	2	2	2	2	2	2	2	2	2	2	2	1	1	1	1	1	2	1	2	1	2	2	2	1	2	2	2	2	2	2	2	2	2	2	2	1	2	2	2	1	2	2	2	1	2
DA8-4	42	2	2	1	2	1	2	2	2	1	1	1	1	2	2	2	2	2	2	2	2	2	2	2	2	1	1	2	2	1	1	1	1	2	2	2	2	2	2	2	2	1	1	2	2	2	2	1	1
DA8-5	42	1	2	1	2	2	2	1	2	1	2	2	2	2	2	1	2	1	2	1	2	1	2	1	2	1	2	1	2	1	2	1	2	2	2	2	2	2	2	2	2	1	2	2	2	2	2	1	1
PA1-1	43	2	2	1	2	2	2	2	2	1	2	1	2	2	2	1	2	1	2	2	2	2	2	2	2	1	2	2	2	2	2	2	2	2	2	2	2	1	2	2	2	2	2	1	1	2	2	2	2
PA1-2	43	2	2	2	2	2	2	1	2	2	2	2	2	2	2	1	2	1	2	1	2	1	2	1	2	2	2	2	2	2	2	2	2	2	2	2	2	1	2	2	2	1	2	2	2	1	2	1	2
PA1-3	43	2	2	2	2	2	2	1	2	2	2	2	2	1	2	1	1	1	1	1	2	1	2	1	2	2	2	2	2	2	2	2	2	2	2	2	2	1	1	2	2	2	2	1	2	1	2	2	2
PA1-4	43	2	2	1	1	2	2	1	2	1	2	1	2	1	2	1	2	1	2	2	2	2	2	2	2	2	2	2	2	2	2	2	2	2	2	2	2	1	1	2	2	1	2	1	2	1	2	1	2
PA1-5	43	2	2	2	2	2	2	1	2	1	2	1	2	2	2	1	1	1	1	2	2	2	2	2	2	2	2	2	2	2	2	2	2	2	2	2	2	1	1	2	2	1	2	2	2	1	1	1	2
PA2-1	44	2	2	1	2	2	2	1	2	2	2	2	2	2	2	1	2	1	2	2	2	2	2	2	2	1	2	1	2	1	1	1	1	1	2	1	2	2	2	1	2	1	2	1	1	2	2	1	2
PA2-2	44	2	2	1	2	2	2	1	2	2	2	2	2	2	2	1	2	1	2	1	2	1	2	1	2	1	2	2	2	1	2	1	2	2	2	2	2	1	2	2	2	1	1	2	2	1	1	1	2
PA2-3	44	2	2	1	2	2	2	1	1	2	2	2	2	2	2	1	2	1	2	2	2	2	2	2	2	1	2	1	2	1	1	1	1	1	2	1	2	1	2	2	2	1	1	2	2	1	1	1	2
PA2-4	44	1	2	1	1	2	2	1	2	2	2	2	2	2	2	1	2	1	2	2	2	2	2	2	2	2	2	1	2	1	1	1	1	2	2	2	2	1	2	2	2	1	2	2	2	1	1	1	1
PA2-5	44	2	2	1	1	2	2	1	2	1	2	1	2	2	2	1	2	1	2	2	2	2	2	2	2	2	2	1	2	2	2	2	2	1	2	1	2	2	2	1	2	1	2	2	2	1	1	2	2
PA3-1	45	2	2	2	2	2	2	1	1	2	2	2	2	2	2	1	1	1	1	1	1	1	1	1	1	1	1	2	2	0	0	0	0	2	2	2	2	2	2	2	2	2	2	1	2	2	2	1	2
PA3-2	45	2	2	2	2	1	2	1	2	1	2	1	2	2	2	1	1	1	1	1	1	1	1	1	1	2	2	2	2	1	2	1	2	2	2	2	2	2	2	1	2	1	2	1	2	2	2	1	2
PA3-3	45	2	2	2	2	2	2	1	1	2	2	2	2	2	2	1	1	1	1	1	1	1	1	1	1	1	1	2	2	1	1	1	1	2	2	2	2	2	2	2	2	1	2	2	2	2	2	1	1
PA3-4	45	2	2	2	2	2	2	1	1	2	2	2	2	2	2	1	1	1	1	1	1	1	1	1	1	1	1	2	2	0	0	0	0	2	2	2	2	2	2	2	2	1	2	1	2	2	2	1	2
PA3-5	45	2	2	1	2	2	2	1	2	2	2	2	2	2	2	1	1	1	1	1	2	1	2	1	2	1	1	1	2	1	1	1	1	2	2	2	2	1	2	2	2	1	2	1	1	2	2	1	2
PA4-1	46	2	2	1	2	2	2	2	2	1	1	1	1	2	2	1	1	1	1	2	2	2	2	2	2	1	1	2	2	1	1	1	1	2	2	2	2	2	2	2	2	1	1	2	2	1	1	1	1
PA4-2	46	2	2	2	2	2	2	2	2	1	1	1	1	2	2	1	1	1	1	2	2	2	2	2	2	1	1	2	2	1	1	1	1	2	2	2	2	2	2	2	2	1	1	2	2	1	1	1	2
PA4-3	46	2	2	2	2	2	2	2	2	1	1	1	1	2	2	1	2	1	2	2	2	2	2	2	2	1	2	1	1	1	1	1	1	2	2	2	2	1	2	2	2	1	1	1	2	1	1	1	2
PA4-4	46	2	2	1	2	2	2	1	2	1	1	1	1	2	2	1	1	1	1	2	2	2	2	2	2	1	2	2	2	1	2	1	2	2	2	2	2	2	2	2	2	1	2	2	2	1	2	1	2
PA4-5	46	2	2	1	2	2	2	2	2	2	2	2	2	2	2	1	1	1	1	1	2	1	2	1	2	2	2	2	2	2	2	2	2	1	2	1	2	2	2	1	2	1	2	1	1	1	2	2	2
PA5-1	47	2	2	2	2	2	2	1	2	2	2	2	2	2	2	2	2	2	2	2	2	2	2	2	2	1	1	1	2	1	1	1	1	2	2	2	2	1	2	2	2	1	1	1	1	1	2	2	2
PA5-2	47	2	2	2	2	2	2	1	2	2	2	2	2	2	2	1	2	1	2	1	2	1	2	1	2	1	2	1	2	1	1	1	1	1	2	1	2	2	2	1	2	1	2	1	2	1	1	2	2
PA5-3	47	1	2	1	1	2	2	1	2	2	2	1	2	2	2	2	2	2	2	2	2	2	2	2	2	2	2	2	2	1	2	1	2	1	2	1	2	2	2	1	2	1	2	1	2	1	1	2	2
PA5-4	47	2	2	1	1	2	2	1	1	1	2	2	2	1	2	1	2	1	2	2	2	2	2	2	2	1	2	1	2	1	1	1	1	2	2	2	2	2	2	1	2	1	2	2	2	2	2	1	1
PA5-5	47	1	2	1	2	2	2	1	2	1	2	1	2	2	2	1	2	1	2	1	2	1	2	1	2	2	2	2	2	2	2	2	2	1	2	1	2	1	2	1	2	2	2	1	1	1	2	1	2
PA6-1	48	2	2	2	2	2	2	2	2	2	2	2	2	2	2	1	1	1	1	2	2	2	2	2	2	2	2	1	2	1	2	1	2	1	2	1	2	2	2	2	2	1	1	2	2	1	2	1	2
PA6-2	48	2	2	2	2	2	2	1	2	2	2	2	2	2	2	1	1	1	1	1	2	1	2	1	2	1	2	2	2	1	2	1	2	2	2	2	2	2	2	1	2	1	1	2	2	2	2	1	2
PA6-3	48	2	2	1	2	1	2	2	2	2	2	2	2	2	2	1	2	1	2	1	2	1	2	1	2	2	2	2	2	1	2	1	2	1	2	1	2	2	2	1	1	2	2	2	2	2	2	1	2
PA6-4	48	2	2	1	2	1	2	2	2	1	2	2	2	2	2	1	2	1	2	1	2	1	2	1	2	2	2	2	2	2	2	2	2	1	2	1	2	1	2	1	2	1	2	2	2	2	2	2	2
PA6-5	48	2	2	2	2	2	2	2	2	2	2	2	2	2	2	1	1	1	1	2	2	2	2	2	2	1	2	2	2	1	2	1	2	2	2	2	2	2	2	1	2	1	1	2	2	2	2	2	2
PA7-1	49	1	2	1	2	2	2	1	1	2	2	2	2	2	2	1	2	1	2	2	2	2	2	2	2	2	2	1	2	1	1	1	1	1	2	1	2	1	2	2	2	2	2	2	2	1	1	2	2
PA7-2	49	2	2	2	2	2	2	1	2	1	2	2	2	2	2	2	2	2	2	2	2	2	2	2	2	1	2	2	2	1	1	1	1	2	2	2	2	2	2	2	2	1	2	1	1	1	2	1	2
PA7-3	49	2	2	1	2	2	2	1	2	1	1	1	1	2	2	2	2	2	2	1	2	1	2	1	2	2	2	2	2	2	2	2	2	1	1	1	1	1	2	1	2	1	2	2	2	1	2	1	2
PA7-4	49	2	2	1	2	2	2	1	2	1	2	1	2	2	2	1	2	1	2	1	2	1	2	1	2	1	2	2	2	1	2	1	2	1	2	1	2	1	2	1	2	1	2	2	2	2	2	1	1
PA7-5	49	2	2	1	2	2	2	1	2	2	2	2	2	2	2	1	1	1	1	2	2	2	2	2	2	1	2	2	2	1	1	1	1	2	2	2	2	1	2	2	2	1	2	2	2	1	2	1	1
FL1-1	50	2	2	2	2	2	2	2	2	2	2	2	2	1	2	1	2	1	2	1	2	1	2	1	2	1	2	1	2	1	2	1	2	2	2	2	2	1	2	2	2	1	1	2	2	1	2	1	1
FL1-2	50	2	2	1	2	2	2	2	2	2	2	2	2	2	2	2	2	2	2	2	2	2	2	2	2	1	1	2	2	2	2	2	2	2	2	2	2	1	1	2	2	1	1	2	2	2	2	1	2
FL1-3	50	2	2	1	2	2	2	2	2	2	2	2	2	2	2	2	2	2	2	2	2	2	2	2	2	1	2	1	2	2	2	2	2	2	2	2	2	1	1	2	2	1	2	2	2	2	2	2	2
FL1-4	50	2	2	1	2	2	2	2	2	2	2	2	2	1	2	2	2	2	2	2	2	2	2	2	2	1	1	1	2	1	2	1	2	2	2	2	2	1	1	2	2	1	1	2	2	2	2	1	1
FL1-5	50	2	2	1	2	2	2	1	2	2	2	2	2	1	2	1	2	1	2	1	2	1	2	1	2	1	2	1	1	1	1	1	1	1	2	1	2	1	2	1	2	1	2	1	2	1	2	1	1
GU1-1	51	1	2	1	2	2	2	2	2	1	2	2	2	2	2	1	2	1	2	2	2	2	2	2	2	2	2	2	2	1	2	1	2	2	2	2	2	2	2	2	2	2	2	2	2	1	2	2	2
GU1-2	51	1	2	1	2	2	2	1	2	2	2	2	2	2	2	1	2	1	2	2	2	2	2	2	2	2	2	2	2	1	2	1	2	1	2	1	2	2	2	1	2	2	2	1	1	1	2	1	2
GU1-3	51	2	2	2	2	2	2	2	2	2	2	2	2	1	1	1	2	1	2	2	2	2	2	2	2	2	2	2	2	1	2	1	2	2	2	2	2	2	2	2	2	1	2	1	2	1	2	2	2
GU1-4	51	2	2	1	2	2	2	2	2	1	2	1	2	2	2	1	2	1	2	2	2	2	2	2	2	2	2	2	2	1	2	1	2	2	2	2	2	2	2	2	2	2	2	1	2	1	2	2	2
GU1-5	51	1	1	1	1	2	2	1	1	2	2	2	2	2	2	2	2	2	2	2	2	2	2	2	2	2	2	2	2	1	1	1	1	0	0	0	0	2	2	2	2	2	2	2	2	1	1	2	2
GU2-1	52	2	2	1	2	2	2	2	2	2	2	2	2	1	2	1	2	1	2	2	2	2	2	2	2	2	2	1	2	1	2	1	2	0	0	0	0	2	2	2	2	2	2	1	2	1	2	1	2
GU2-2	52	2	2	1	1	1	2	1	2	2	2	1	2	1	2	2	2	1	2	2	2	2	2	2	2	2	2	2	2	2	2	2	2	2	2	2	2	2	2	2	2	1	1	2	2	1	1	2	2
GU2-3	52	2	2	1	2	1	2	2	2	2	2	2	2	1	2	1	2	1	1	2	2	2	2	2	2	2	2	2	2	1	2	1	2	2	2	2	2	2	2	1	2	2	2	2	2	1	1	2	2
GU2-4	52	1	1	1	1	2	2	2	2	2	2	2	2	1	1	1	1	1	1	2	2	2	2	2	2	1	1	2	2	1	1	1	1	2	2	2	2	2	2	2	2	1	1	1	1	2	2	2	2
GU2-5	52	2	2	2	2	1	2	2	2	2	2	2	2	1	2	2	2	1	2	2	2	2	2	2	2	2	2	2	2	1	2	1	2	2	2	2	2	1	2	2	2	1	2	1	2	2	2	1	2
GU3-1	53	2	2	2	2	2	2	1	2	2	2	2	2	2	2	1	1	1	1	2	2	2	2	2	2	2	2	2	2	1	2	1	2	1	1	1	1	1	2	2	2	1	2	1	1	2	2	2	2
GU3-2	53	1	2	1	1	1	2	2	2	2	2	2	2	2	2	1	1	1	1	2	2	2	2	2	2	2	2	1	2	2	2	2	2	1	1	1	1	1	2	1	2	1	2	2	2	1	1	1	1
GU3-3	53	2	2	2	2	2	2	1	2	2	2	2	2	1	2	1	2	1	2	2	2	2	2	2	2	1	2	2	2	2	2	2	2	1	2	1	2	1	2	2	2	1	1	1	1	2	2	2	2
GU3-4	53	1	2	1	2	2	2	1	2	1	2	2	2	2	2	1	1	1	1	2	2	2	2	2	2	2	2	1	2	2	2	2	2	1	2	1	2	1	2	2	2	1	1	1	2	1	1	1	2
GU3-5	53	1	2	1	2	2	2	1	2	2	2	2	2	1	2	2	2	2	2	2	2	2	2	2	2	2	2	2	2	1	2	1	2	2	2	2	2	2	2	2	2	1	2	2	2	1	2	2	2
GU4-1	54	2	2	2	2	2	2	2	2	2	2	2	2	2	2	1	1	1	1	1	2	1	2	1	2	2	2	2	2	1	2	1	2	2	2	2	2	2	2	2	2	2	2	2	2	1	1	1	2
GU4-2	54	1	2	1	2	2	2	2	2	1	2	2	2	2	2	1	2	1	2	2	2	2	2	2	2	2	2	2	2	1	2	1	2	2	2	2	2	1	2	2	2	1	2	1	2	1	2	2	2
GU4-3	54	1	2	1	2	2	2	2	2	1	2	2	2	2	2	1	2	1	2	2	2	2	2	2	2	2	2	1	2	2	2	2	2	2	2	2	2	1	2	2	2	1	2	1	1	1	1	2	2
GU4-4	54	1	2	1	2	1	2	1	2	1	2	2	2	2	2	1	2	1	2	2	2	2	2	2	2	2	2	2	2	2	2	2	2	2	2	2	2	1	2	2	2	1	2	1	2	1	2	2	2
GU4-5	54	1	2	1	2	2	2	1	2	1	2	2	2	2	2	1	2	1	2	1	1	1	1	1	1	2	2	2	2	1	1	1	1	2	2	2	2	2	2	2	2	1	2	1	2	1	1	1	2
GU5-1	55	1	2	1	2	2	2	1	2	1	2	2	2	2	2	2	2	2	2	2	2	2	2	2	2	2	2	2	2	1	1	1	1	0	0	0	0	2	2	2	2	2	2	2	2	2	2	2	2
GU5-2	55	2	2	2	2	2	2	2	2	2	2	2	2	2	2	1	1	1	1	1	2	1	2	1	2	2	2	2	2	2	2	2	2	2	2	2	2	2	2	2	2	1	1	1	2	1	1	2	2
GU5-3	55	1	2	1	2	2	2	1	2	1	2	1	2	2	2	1	2	1	2	1	2	1	2	1	2	2	2	2	2	1	1	1	1	2	2	2	2	2	2	2	2	1	2	1	2	1	2	2	2
GU5-4	55	1	2	2	2	2	2	2	2	1	2	2	2	1	1	2	2	2	2	2	2	2	2	2	2	1	2	2	2	2	2	2	2	2	2	2	2	2	2	2	2	1	1	1	2	1	2	2	2
GU5-5	55	1	2	1	2	2	2	1	2	1	2	1	2	2	2	2	2	2	2	2	2	2	2	2	2	2	2	2	2	1	1	1	1	2	2	2	2	2	2	2	2	1	2	1	2	2	2	2	2
IM1-1	56	2	2	2	2	2	2	2	2	1	1	1	1	2	2	1	1	1	1	2	2	2	2	2	2	2	2	1	2	2	2	2	2	1	2	1	2	1	2	1	2	2	2	1	2	2	2	1	2
IM1-2	56	1	2	1	2	2	2	2	2	1	2	1	2	2	2	2	2	2	2	2	2	2	2	2	2	2	2	2	2	2	2	2	2	1	1	1	1	2	2	1	1	2	2	2	2	1	2	1	2
IM1-3	56	1	2	1	2	2	2	2	2	1	2	1	2	2	2	1	2	1	2	2	2	2	2	2	2	2	2	1	2	2	2	2	2	1	2	1	2	1	2	1	2	2	2	1	2	2	2	1	2
IM1-4	56	1	2	1	1	2	2	2	2	2	2	2	2	2	2	1	2	1	2	2	2	2	2	2	2	1	2	2	2	1	2	1	2	1	2	1	2	2	2	1	2	1	2	1	2	2	2	1	1
IM1-5	56	2	2	2	2	2	2	2	2	1	2	1	2	2	2	1	2	1	2	2	2	2	2	2	2	2	2	1	2	2	2	2	2	1	2	1	2	1	2	1	2	2	2	1	2	1	2	2	2
IM2-1	57	2	2	2	2	2	2	2	2	2	2	2	2	2	2	1	1	1	1	2	2	2	2	2	2	2	2	1	1	2	2	2	2	2	2	2	2	1	2	2	2	2	2	1	1	2	2	1	2
IM2-2	57	1	2	1	1	2	2	2	2	2	2	2	2	2	2	1	2	1	2	2	2	2	2	2	2	2	2	1	2	2	2	2	2	1	1	1	1	1	2	1	2	1	2	2	2	1	1	1	2
IM2-3	57	2	2	2	2	2	2	2	2	1	2	2	2	2	2	1	1	1	1	2	2	2	2	2	2	1	2	1	2	1	1	1	1	1	2	1	2	1	2	2	2	1	2	1	1	1	2	1	2
IM2-4	57	2	2	2	2	2	2	2	2	2	2	2	2	2	2	1	1	1	1	2	2	2	2	2	2	1	2	1	1	1	1	1	1	1	1	1	1	1	2	2	2	1	1	1	2	1	2	1	1
IM2-5	57	2	2	2	2	2	2	2	2	1	2	1	2	2	2	1	2	1	2	1	2	1	2	1	2	2	2	1	2	2	2	2	2	2	2	2	2	2	2	2	2	1	1	1	2	1	2	1	2
IM3-1	58	1	2	1	2	2	2	2	2	2	2	2	2	2	2	1	2	1	2	2	2	2	2	2	2	2	2	1	2	1	1	1	1	1	2	1	2	2	2	2	2	2	2	2	2	2	2	1	1
IM3-2	58	2	2	2	2	2	2	2	2	2	2	2	2	2	2	1	1	1	2	1	2	1	2	1	2	2	2	1	2	1	1	1	1	1	2	1	2	1	2	2	2	1	2	1	1	2	2	1	1
IM3-3	58	2	2	2	2	2	2	2	2	2	2	2	2	2	2	1	1	1	2	1	2	1	2	1	2	2	2	1	1	1	1	1	1	1	2	1	2	2	2	2	2	1	1	1	2	1	2	1	2
IM3-4	58	1	2	2	2	2	2	2	2	2	2	2	2	2	2	1	1	1	2	2	2	2	2	2	2	2	2	1	1	1	2	1	2	1	1	1	1	2	2	2	2	2	2	1	2	2	2	1	1
IM3-5	58	1	2	1	2	2	2	2	2	2	2	2	2	2	2	1	2	1	2	2	2	2	2	2	2	2	2	1	2	2	2	2	2	1	1	1	1	2	2	1	2	2	2	1	1	1	2	1	2
IM4-1	59	2	2	2	2	2	2	2	2	2	2	2	2	2	2	1	2	1	2	2	2	2	2	2	2	1	2	1	2	1	1	1	1	1	2	1	2	2	2	2	2	1	2	1	1	2	2	1	2
IM4-2	59	2	2	2	2	2	2	2	2	2	2	2	2	2	2	1	2	1	2	1	1	1	1	1	1	2	2	2	2	2	2	2	2	1	1	1	1	2	2	1	1	2	2	2	2	1	2	1	2
IM4-3	59	1	1	1	1	2	2	2	2	2	2	2	2	2	2	1	2	1	2	2	2	2	2	2	2	1	2	1	2	1	1	1	1	1	2	1	2	2	2	2	2	1	2	1	1	2	2	1	1
IM4-4	59	2	2	2	2	2	2	2	2	2	2	2	2	2	2	1	1	1	1	2	2	2	2	2	2	1	2	1	1	1	2	1	2	1	1	1	1	1	2	2	2	1	2	1	1	2	2	1	1
IM4-5	59	2	2	2	2	2	2	2	2	2	2	2	2	2	2	1	2	1	2	1	2	1	2	1	2	2	2	2	2	2	2	2	2	1	2	1	2	1	2	1	2	2	2	1	2	1	2	1	2
IM5-1	60	1	2	1	2	2	2	2	2	2	2	2	2	2	2	1	2	1	2	1	2	1	2	1	2	2	2	1	2	2	2	2	2	1	2	1	2	1	2	2	2	1	1	1	1	2	2	1	1
IM5-2	60	2	2	2	2	2	2	2	2	2	2	1	2	2	2	1	2	1	2	1	2	1	2	1	2	2	2	2	2	2	2	2	2	1	2	1	2	1	2	1	2	2	2	1	2	1	2	1	2
IM5-3	60	2	2	2	2	2	2	2	2	2	2	2	2	2	2	1	1	1	1	2	2	2	2	2	2	1	2	1	1	1	2	1	2	1	1	1	1	1	2	2	2	1	2	1	1	2	2	1	1
IM5-4	60	2	2	2	2	2	2	2	2	2	2	2	2	2	2	1	1	1	2	2	2	2	2	2	2	2	2	1	1	0	0	0	0	0	0	0	0	2	2	0	0	1	2	1	2	2	2	1	1
IM5-5	60	2	2	1	2	2	2	2	2	2	2	2	2	2	2	1	2	1	2	2	2	2	2	2	2	2	2	1	2	2	2	2	2	1	1	1	1	1	2	2	2	1	2	1	1	2	2	1	1
LC1-1	61	1	2	1	1	2	2	2	2	2	2	2	2	1	1	2	2	2	2	2	2	2	2	2	2	1	2	2	2	1	1	1	1	2	2	2	2	2	2	2	2	1	2	1	2	1	2	1	2
LC1-2	61	2	2	2	2	1	1	2	2	2	2	2	2	2	2	1	1	1	1	2	2	2	2	2	2	2	2	2	2	2	2	2	2	2	2	2	2	2	2	2	2	1	1	1	1	2	2	2	2
LC1-3	61	1	2	1	2	1	2	2	2	2	2	2	2	1	2	1	2	1	2	2	2	2	2	2	2	2	2	2	2	1	2	1	2	2	2	2	2	2	2	2	2	1	2	1	2	1	2	2	2
LC1-4	61	1	2	1	1	2	2	2	2	2	2	2	2	1	1	2	2	2	2	2	2	2	2	2	2	1	2	2	2	1	1	1	1	2	2	2	2	2	2	2	2	1	2	1	2	1	2	1	2
LC1-5	61	2	2	1	2	1	2	2	2	2	2	2	2	1	2	1	2	1	2	2	2	2	2	2	2	1	2	2	2	1	2	1	2	2	2	2	2	2	2	2	2	1	1	1	1	2	2	1	2
LO1-1	62	1	1	1	1	1	2	1	1	1	1	2	2	2	2	2	2	2	2	2	2	2	2	2	2	1	1	1	2	2	2	2	2	1	2	1	2	2	2	1	2	1	2	1	2	2	2	2	2
LO1-2	62	1	2	1	1	1	2	1	2	1	2	2	2	2	2	2	2	1	2	2	2	2	2	2	2	1	1	2	2	2	2	2	2	1	2	1	2	1	1	2	2	1	1	1	2	1	2	2	2
LO1-3	62	2	2	2	2	1	1	1	2	1	2	2	2	1	2	1	2	1	2	2	2	2	2	2	2	1	2	1	2	2	2	2	2	1	2	1	2	1	2	1	2	0	0	1	2	2	2	2	2
LO1-4	62	2	2	1	1	1	2	2	2	2	2	2	2	2	2	1	2	1	1	2	2	2	2	2	2	1	1	2	2	2	2	2	2	1	2	1	2	1	2	2	2	1	1	1	2	1	2	2	2
LO1-5	62	1	2	1	2	1	1	1	1	1	1	2	2	1	2	2	2	2	2	2	2	2	2	2	2	1	2	2	2	2	2	2	2	1	2	1	2	2	2	1	2	1	2	2	2	2	2	2	2
PA8-1	63	1	2	2	2	2	2	2	2	2	2	2	2	2	2	1	1	1	1	1	1	1	1	1	1	2	2	2	2	2	2	2	2	2	2	2	2	2	2	2	2	1	1	1	1	2	2	1	2
PA8-2	63	1	2	2	2	2	2	2	2	1	2	1	2	2	2	1	1	1	1	2	2	2	2	2	2	2	2	1	2	2	2	2	2	1	2	1	2	2	2	1	2	1	2	1	2	1	2	2	2
PA8-3	63	1	2	2	2	1	2	1	2	2	2	2	2	2	2	1	1	1	1	2	2	2	2	2	2	1	1	2	2	1	1	1	1	2	2	2	2	2	2	2	2	1	1	1	1	2	2	2	2
PA8-4	63	1	2	2	2	2	2	2	2	2	2	2	2	2	2	1	1	1	1	2	2	2	2	2	2	1	2	1	2	1	2	1	2	2	2	2	2	2	2	2	2	1	2	2	2	1	2	2	2
PA8-5	63	1	2	2	2	2	2	2	2	1	2	1	2	2	2	1	1	1	1	2	2	2	2	2	2	2	2	1	2	2	2	2	2	1	2	1	2	2	2	1	2	1	2	1	2	1	2	2	2
NA1-1	64	2	2	1	2	2	2	1	2	2	2	2	2	2	2	1	2	1	2	2	2	2	2	2	2	2	2	1	2	2	2	2	2	1	2	1	2	1	2	1	2	2	2	1	2	1	1	1	2
NA1-2	64	2	2	2	2	1	1	2	2	2	2	2	2	2	2	2	2	2	2	2	2	2	2	2	2	2	2	2	2	2	2	2	2	2	2	2	2	2	2	2	2	1	1	1	2	2	2	1	2
NA1-3	64	2	2	2	2	2	2	1	2	2	2	2	2	2	2	1	2	1	2	2	2	2	2	2	2	2	2	2	2	1	1	1	1	2	2	2	2	2	2	2	2	2	2	2	2	1	1	1	1
NA1-4	64	2	2	1	1	2	2	1	2	2	2	2	2	2	2	1	1	1	1	1	2	1	2	1	2	2	2	2	2	2	2	2	2	1	2	1	2	1	2	1	2	2	2	1	1	1	2	1	1
NA1-5	64	2	2	1	1	2	2	2	2	2	2	2	2	2	2	1	2	1	2	2	2	2	2	2	2	2	2	1	2	2	2	2	2	2	2	2	2	1	1	2	2	2	2	1	2	1	2	1	1
NA2-1	65	2	2	1	1	2	2	2	2	2	2	2	2	1	2	1	1	1	1	1	2	1	2	1	2	1	2	1	1	1	2	1	2	2	2	2	2	1	1	2	2	0	0	1	2	1	2	2	2
NA2-2	65	2	2	1	2	2	2	2	2	2	2	2	2	2	2	1	2	1	2	1	2	1	2	1	2	1	2	1	2	1	2	1	2	1	2	1	2	1	2	1	2	1	2	1	2	1	2	1	1
NA2-3	65	1	1	2	2	2	2	2	2	2	2	2	2	2	2	2	2	2	2	2	2	2	2	2	2	1	2	1	2	1	1	1	1	1	2	1	2	1	2	1	2	1	2	1	1	1	2	1	1
NA2-4	65	1	2	1	2	2	2	1	2	2	2	2	2	1	2	1	1	1	1	1	2	1	2	1	2	1	1	1	1	1	1	1	1	2	2	2	2	2	2	2	2	2	2	1	1	1	2	1	2
NA2-5	65	1	1	1	1	2	2	1	1	2	2	2	2	1	1	1	1	1	1	2	2	2	2	2	2	1	1	1	1	1	1	1	1	2	2	2	2	2	2	2	2	2	2	1	1	2	2	2	2
NA3-1	66	1	2	1	1	2	2	2	2	2	2	2	2	1	2	1	1	1	1	1	2	1	2	1	2	1	2	1	1	1	2	1	2	2	2	2	2	1	1	2	2	1	2	1	2	1	2	2	2
NA3-2	66	1	2	1	2	2	2	2	2	2	2	2	2	2	2	2	2	2	2	2	2	2	2	2	2	1	2	1	2	1	2	1	2	1	2	1	2	1	2	1	2	1	2	1	1	1	2	1	1
NA3-3	66	1	1	2	2	2	2	2	2	2	2	2	2	2	2	2	2	2	2	2	2	2	2	2	2	2	2	2	2	2	2	2	2	1	1	1	1	2	2	1	1	2	2	1	2	1	2	1	1
NA3-4	66	1	2	1	2	2	2	2	2	2	2	2	2	2	2	1	2	1	2	1	2	1	2	1	2	2	2	1	2	2	2	2	2	1	2	1	2	1	2	1	2	2	2	1	1	1	2	1	1
NA3-5	66	2	2	1	2	2	2	2	2	2	2	2	2	2	2	2	2	2	2	2	2	2	2	2	2	2	2	2	2	2	2	2	2	1	1	1	1	2	2	1	1	2	2	1	1	2	2	1	2
NA4-1	67	2	2	2	2	2	2	1	2	2	2	2	2	2	2	1	2	1	2	2	2	2	2	2	2	1	2	1	2	1	2	1	2	1	1	1	1	2	2	1	1	2	2	1	2	2	2	2	2
NA4-2	67	1	2	1	2	2	2	2	2	2	2	2	2	1	2	1	2	1	2	2	2	2	2	2	2	2	2	2	2	2	2	2	2	1	1	1	1	2	2	1	1	2	2	1	1	1	2	2	2
NA4-3	67	2	2	2	2	2	2	1	2	1	2	1	2	2	2	1	2	1	2	1	2	1	2	1	2	2	2	1	2	1	2	1	2	1	2	1	2	1	2	1	2	1	2	1	1	1	2	1	2
NA4-4	67	2	2	1	2	2	2	2	2	2	2	2	2	2	2	1	2	1	2	1	2	1	2	1	2	1	2	1	2	1	2	1	2	2	2	2	2	1	2	2	2	1	1	1	2	1	2	1	2
NA4-5	67	2	2	2	2	2	2	2	2	1	1	2	2	2	2	2	2	2	2	2	2	2	2	2	2	2	2	2	2	2	2	2	2	1	2	1	2	2	2	1	2	1	2	1	2	1	2	1	2
NA5-1	68	2	2	1	2	2	2	2	2	1	2	1	2	2	2	2	2	2	2	1	2	1	2	1	2	1	2	1	2	1	2	1	2	1	2	1	2	1	2	1	2	1	2	1	1	1	2	2	2
NA5-2	68	2	2	1	2	2	2	2	2	1	2	1	2	2	2	1	2	1	2	1	1	1	1	1	1	2	2	0	0	2	2	2	2	1	2	1	2	2	2	1	1	2	2	1	1	1	2	1	2
NA5-3	68	2	2	2	2	2	2	2	2	1	2	2	2	2	2	1	1	1	1	1	2	1	2	1	2	2	2	1	2	2	2	2	2	2	2	2	2	1	2	1	2	2	2	1	1	2	2	2	2
NA5-4	68	2	2	2	2	2	2	1	2	1	2	2	2	2	2	2	2	2	2	2	2	2	2	2	2	1	2	1	2	1	1	1	1	1	2	1	2	1	2	1	2	1	2	1	1	1	2	1	2
NA5-5	68	2	2	1	2	2	2	2	2	2	2	2	2	2	2	2	2	2	2	2	2	2	2	2	2	2	2	1	2	1	2	1	2	2	2	2	2	1	2	2	2	2	2	2	2	1	1	1	2
NA6-1	69	2	2	1	1	1	2	1	2	1	2	2	2	2	2	1	2	1	2	1	2	1	2	1	2	2	2	1	2	2	2	2	2	2	2	2	2	1	1	2	2	1	2	1	2	1	2	2	2
NA6-2	69	2	2	1	1	2	2	2	2	2	2	2	2	2	2	1	1	1	1	2	2	2	2	2	2	2	2	2	2	2	2	2	2	2	2	2	2	1	1	2	2	1	1	2	2	1	1	2	2
NA6-3	69	2	2	1	1	1	2	2	2	2	2	2	2	2	2	1	2	1	2	2	2	2	2	2	2	2	2	1	2	2	2	2	2	2	2	2	2	1	1	2	2	1	2	1	2	1	2	2	2
NA6-4	69	2	2	1	1	2	2	2	2	2	2	2	2	2	2	1	2	1	2	2	2	2	2	2	2	1	2	1	2	2	2	2	2	2	2	2	2	1	2	2	2	1	2	1	1	2	2	2	2
NA6-5	69	2	2	1	1	2	2	2	2	2	2	2	2	2	2	1	1	1	1	2	2	2	2	2	2	2	2	2	2	2	2	2	2	2	2	2	2	1	1	2	2	1	1	2	2	1	1	2	2
NA7-1	70	2	2	2	2	2	2	1	2	2	2	2	2	2	2	1	2	1	2	1	2	1	2	1	2	2	2	2	2	2	2	2	2	1	1	1	1	2	2	1	1	2	2	1	1	1	2	1	2
NA7-2	70	2	2	2	2	2	2	1	2	2	2	2	2	1	2	1	1	1	1	1	1	1	1	1	1	2	2	2	2	2	2	2	2	1	2	1	2	1	2	1	2	2	2	1	1	1	2	1	2
NA7-3	70	2	2	1	2	2	2	1	2	1	2	1	2	2	2	1	1	1	1	1	2	1	2	1	2	2	2	1	2	2	2	2	2	1	2	1	2	1	2	1	2	2	2	1	1	1	2	1	2
NA7-4	70	2	2	1	2	2	2	2	2	1	2	1	2	2	2	2	2	2	2	1	2	1	2	1	2	1	2	1	2	1	2	1	2	1	2	1	2	1	2	1	2	2	2	1	2	1	2	1	2
NA7-5	70	2	2	1	2	2	2	1	2	2	2	2	2	2	2	1	2	1	2	1	2	1	2	1	2	2	2	2	2	2	2	2	2	1	1	1	1	2	2	1	1	2	2	1	2	1	2	1	1
NA8-1	71	2	2	1	1	2	2	2	2	1	2	2	2	2	2	2	2	2	2	2	2	2	2	2	2	1	2	1	2	1	2	1	2	2	2	2	2	1	2	1	2	1	2	2	2	1	2	1	2
NA8-2	71	2	2	1	1	2	2	2	2	2	2	1	2	2	2	1	2	1	2	1	2	1	2	1	2	2	2	1	2	2	2	2	2	1	2	1	2	1	2	2	2	1	2	2	2	1	2	1	2
NA8-3	71	2	2	1	1	2	2	2	2	1	2	2	2	2	2	2	2	2	2	2	2	2	2	2	2	1	1	1	1	1	1	1	1	2	2	2	2	1	2	1	2	1	2	1	2	1	2	2	2
NA8-4	71	1	2	1	1	2	2	2	2	1	2	2	2	2	2	2	2	2	2	2	2	2	2	2	2	1	1	1	1	1	1	1	1	2	2	2	2	1	2	1	2	1	2	2	2	1	2	1	2
NA8-5	71	1	2	1	1	2	2	2	2	1	2	2	2	2	2	2	2	1	2	2	2	2	2	2	2	1	2	1	2	1	2	1	2	2	2	2	2	2	2	1	2	2	2	1	2	1	2	1	2
NA9-1	72	2	2	2	2	2	2	1	2	2	2	2	2	1	2	1	2	1	2	2	2	2	2	2	2	2	2	1	2	1	2	1	2	2	2	2	2	1	2	2	2	2	2	2	2	1	2	2	2
NA9-2	72	2	2	1	2	2	2	2	2	2	2	2	2	2	2	1	1	1	1	1	1	1	1	1	1	2	2	2	2	2	2	2	2	2	2	2	2	1	1	2	2	2	2	2	2	1	1	2	2
NA9-3	72	2	2	1	2	2	2	1	2	2	2	2	2	1	2	1	2	1	2	1	2	1	2	1	2	2	2	1	2	2	2	2	2	2	2	2	2	1	1	2	2	2	2	2	2	1	1	2	2
NA9-4	72	2	2	2	2	2	2	1	2	2	2	2	2	1	2	1	2	1	2	1	2	1	2	1	2	2	2	1	2	2	2	2	2	2	2	2	2	1	1	2	2	2	2	2	2	1	1	2	2
NA9-5	72	1	2	1	1	1	2	1	2	1	1	2	2	1	1	1	2	1	2	2	2	2	2	2	2	1	2	2	2	2	2	2	2	1	2	1	2	1	2	1	2	1	2	2	2	2	2	1	2
SV1-1	73	1	2	1	1	2	2	2	2	1	2	1	2	2	2	1	2	1	2	2	2	2	2	2	2	2	2	1	2	2	2	2	2	2	2	2	2	1	2	1	2	1	2	1	2	2	2	1	2
SV1-2	73	2	2	1	2	1	1	2	2	2	2	2	2	2	2	1	1	1	1	2	2	2	2	2	2	1	2	2	2	2	2	2	2	2	2	2	2	1	2	2	2	1	2	2	2	1	2	2	2
SV1-3	73	1	2	1	2	2	2	2	2	1	1	2	2	1	2	2	2	2	2	2	2	2	2	2	2	1	2	1	2	2	2	2	2	1	2	1	2	1	2	1	2	1	2	2	2	1	2	2	2
SV1-4	73	2	2	1	2	2	2	1	2	2	2	2	2	2	2	1	1	1	1	1	2	1	2	1	2	2	2	2	2	1	2	1	2	2	2	2	2	1	2	2	2	2	2	2	2	1	2	2	2
SV1-5	73	2	2	1	2	2	2	1	2	2	2	2	2	2	2	1	2	1	2	1	2	1	2	1	2	1	2	1	2	1	1	1	1	2	2	2	2	2	2	2	2	1	1	2	2	1	2	2	2
SV2-1	74	2	2	2	2	2	2	2	2	1	1	1	1	2	2	1	2	1	2	2	2	2	2	2	2	2	2	2	2	2	2	2	2	2	2	2	2	1	1	2	2	2	2	1	2	1	2	2	2
SV2-2	74	2	2	1	2	1	2	1	2	1	1	1	2	2	2	2	2	2	2	2	2	2	2	2	2	1	2	2	2	2	2	2	2	1	2	1	2	1	2	1	2	1	2	1	1	1	2	2	2
SV2-3	74	2	2	1	1	2	2	2	2	2	2	2	2	2	2	2	2	2	2	2	2	2	2	2	2	1	1	2	2	2	2	2	2	2	2	2	2	1	1	2	2	1	1	1	2	1	1	2	2
SV2-4	74	2	2	1	1	1	2	2	2	2	2	2	2	1	2	2	2	1	2	2	2	2	2	2	2	1	1	2	2	2	2	2	2	2	2	2	2	1	1	2	2	1	1	1	1	1	1	2	2
SV2-5	74	2	2	2	2	1	2	2	2	1	2	1	2	2	2	1	2	1	2	2	2	2	2	2	2	1	2	2	2	2	2	2	2	2	2	2	2	1	1	2	2	1	1	1	1	1	1	2	2
FO1-1	75	2	2	1	1	2	2	2	2	2	2	2	2	2	2	2	2	2	2	2	2	2	2	2	2	2	2	2	2	0	0	0	0	1	1	1	1	2	2	1	1	2	2	2	2	2	2	2	2
FO1-2	75	2	2	2	2	2	2	1	2	2	2	2	2	1	2	1	2	1	1	1	2	1	2	1	2	2	2	2	2	1	2	1	2	2	2	2	2	1	2	2	2	2	2	1	2	2	2	1	1
FO1-3	75	2	2	1	2	2	2	2	2	2	2	2	2	2	2	2	2	1	2	2	2	2	2	2	2	2	2	2	2	1	1	1	1	1	2	1	2	2	2	1	2	2	2	2	2	2	2	1	2
FO1-4	75	2	2	2	2	2	2	2	2	1	2	1	2	2	2	1	2	1	2	2	2	2	2	2	2	1	2	2	2	2	2	2	2	2	2	2	2	1	2	2	2	1	1	2	2	1	2	1	1
FO1-5	75	2	2	1	2	2	2	2	2	2	2	2	2	2	2	2	2	2	2	2	2	2	2	2	2	2	2	2	2	2	2	2	2	1	2	1	2	2	2	1	2	1	2	2	2	2	2	1	1
FO2-1	76	2	2	1	2	2	2	2	2	1	2	1	2	2	2	2	2	2	2	2	2	2	2	2	2	2	2	2	2	1	2	1	2	0	0	0	0	2	2	2	2	2	2	2	2	2	2	2	2
FO2-2	76	2	2	1	2	2	2	2	2	2	2	2	2	2	2	2	2	2	2	2	2	2	2	2	2	2	2	2	2	1	1	1	1	0	0	0	0	2	2	2	2	2	2	2	2	1	2	1	2
FO2-3	76	2	2	1	2	2	2	2	2	1	2	1	2	2	2	2	2	2	2	2	2	2	2	2	2	2	2	2	2	1	2	1	2	0	0	0	0	2	2	2	2	2	2	2	2	2	2	2	2
FO2-4	76	2	2	1	2	2	2	2	2	1	2	1	2	2	2	2	2	2	2	2	2	2	2	2	2	2	2	2	2	1	1	1	1	0	0	0	0	2	2	2	2	2	2	2	2	2	2	2	2
FO2-5	76	2	2	1	2	2	2	2	2	2	2	2	2	2	2	2	2	2	2	2	2	2	2	2	2	2	2	2	2	1	1	1	1	0	0	0	0	2	2	2	2	2	2	2	2	2	2	2	2
FO3-1	77	2	2	2	2	2	2	2	2	2	2	2	2	2	2	2	2	2	2	2	2	2	2	2	2	2	2	2	2	2	2	2	2	2	2	2	2	2	2	2	2	2	2	2	2	2	2	2	2
FO3-2	77	2	2	1	1	1	1	2	2	2	2	2	2	2	2	2	2	2	2	2	2	2	2	2	2	2	2	2	2	2	2	2	2	1	1	1	1	2	2	2	2	2	2	2	2	2	2	2	2
FO3-3	77	1	2	1	2	1	2	2	2	1	2	1	2	1	2	2	2	2	2	2	2	2	2	2	2	1	2	1	2	2	2	2	2	1	2	1	2	2	2	2	2	1	2	1	2	2	2	1	1
FO3-4	77	2	2	2	2	1	2	1	2	1	2	2	2	2	2	1	2	1	2	2	2	2	2	2	2	2	2	2	2	2	2	2	2	2	2	2	2	2	2	1	2	2	2	2	2	2	2	1	2
FO3-5	77	2	2	1	2	1	2	2	2	1	2	1	2	2	2	2	2	1	2	1	1	2	2	2	2	2	2	2	2	2	2	2	2	1	2	1	2	2	2	2	2	1	2	2	2	2	2	1	2
FO4-1	78	2	2	2	2	1	2	2	2	1	2	1	2	2	2	1	1	1	1	1	2	1	2	1	2	1	2	1	2	2	2	2	2	1	2	1	2	1	2	1	2	1	2	2	2	1	2	2	2
FO4-2	78	2	2	2	2	1	2	2	2	1	2	1	2	2	2	1	1	1	1	1	2	1	2	1	2	1	2	1	2	2	2	2	2	1	2	1	2	1	2	1	2	1	2	2	2	1	2	2	2
FO4-3	78	2	2	2	2	2	2	2	2	2	2	2	2	2	2	1	1	1	1	1	1	1	1	1	1	2	2	1	2	2	2	2	2	2	2	2	2	1	2	2	2	1	2	2	2	1	2	1	1
FO4-4	78	2	2	2	2	1	1	2	2	1	1	1	1	2	2	1	1	1	1	2	2	2	2	2	2	1	1	2	2	2	2	2	2	1	1	1	1	2	2	1	1	1	1	2	2	1	1	2	2
FO4-5	78	2	2	2	2	1	2	2	2	1	2	1	2	2	2	1	1	1	1	1	2	1	2	1	2	1	2	2	2	2	2	2	2	1	2	1	2	2	2	1	2	1	1	2	2	1	1	1	2
[truncated: 4,660 more columns]
